# Supplementary material for: Multi-environment meta-analysis reveals the mechanism of action of potassium-solubilizing microorganisms on crop yields
Source: Front Plant Sci. 2025 Nov 3;16:1659478. doi: 10.3389/fpls.2025.1659478 (PMC12620454; doi:10.3389/fpls.2025.1659478)
Supplement: Supplementary file 1 [file Table1.xlsx]

## Sheet: Sheet1
No	Reference	Latitude	Longitude	Microbial count (cfu·m L–1)	Mean Annual Temperature (MAT, ℃)	Mean Annual Precipitation (MAP, mm)	Field or Greenhouse	Microbial species	Soil ECe	Soil water potential	Crop type	Soil texture	Crop family	Soil pH（initial value）	Yield ( kg·ha-1)						Soil pH（Changes that have occurred）						Soil total potassium (mg·kg-1)						Soil available potassium (mg·kg-1)						Plant height （cm）						Root length（cm）
															control			treatment			control			treatment			control			treatment			control			treatment			control			treatment			control			treatment
															x1	v1	n1	x2	v2	n2	x1	v1	n1	x2	v2	n2	x1	v1	n1	x2	v2	n2	x1	v1	n1	x2	v2	n2	x1	v1	n1	x2	v2	n2	x1	v1	n1	x2	v2
1	Li et al.,2024	29.5812	102.583	1×109	20							Loam	Gramineae	＜6	0.94	0.03	3	0.42	0.01	3	4.47	0.32	3	4.32	0.16	3	6.17	0.51	3	5.79	0.01	3	13.71	1.41	3	7.13	1.39	3
1	Li et al.,2024	29.5812	102.583	1×109	20							Loam	Gramineae	＜6	2.14	0.16	3	1.68	0.07	3	4.46	0.07	3	4.59	0.09	3	6.63	0.45	3	5.87	0.9	3	15.72	4.2	3	26.63	5.08	3
1	Li et al.,2024	29.5812	102.583	1×109	20							Loam	Gramineae	＜6
1	Li et al.,2024	29.5812	102.583	1×109	20							Loam	Gramineae	＜6
1	Li et al.,2024	29.5812	102.583	1×109	20							Loam	Gramineae	＜6
1	Li et al.,2024	29.5812	102.583	1×109	20							Loam	Gramineae	＜6
1	Li et al.,2024	29.5812	102.583	1×109	20							Loam	Gramineae	＜6
1	Li et al.,2024	29.5812	102.583	1×109	20							Loam	Gramineae	＜6
1	Li et al.,2024	29.5812	102.583	1×109	20							Loam	Gramineae	＜6
1	Li et al.,2024	29.5812	102.583	1×109	20							Loam	Gramineae	＜6
1	Li et al.,2024	29.5812	102.583	1×109	20							Loam	Gramineae	＜6
1	Li et al.,2024	29.5812	102.583	1×109	20							Loam	Gramineae	＜6
2	wang et al.,2023	45.51	126.32	1×108	25			bacillus				Loam	Leguminosae		0.53	0.04	10	0.41	0.03	10													122.309	12	3	113.464	11	3	23.64	0.5	10	20.34	0.28	10	20.18	0.33	10	17.79	0.92
2	wang et al.,2023	45.51	126.32	1×108	25			bacillus				Loam	Leguminosae		0.53	0.06	10	0.41	0.03	10													123.834	12	3	113.464	11	3	23.86	0.21	10	20.34	0.28	10	20.13	0.19	10	17.79	0.92
2	wang et al.,2023	45.51	126.32	1×108	25			bacillus				Loam	Leguminosae		0.62	0.03	10	0.48	0.06	10													128.41	12	3	116.514	11	3	25.16	0.25	10	21.11	0.47	10	21.17	0.07	10	19.5	0.47
2	wang et al.,2023	45.51	126.32	1×108	25			bacillus				Loam	Leguminosae		0.64	0.04	10	0.48	0.06	10													126.885	12	3	116.514	11	3	25.31	0.53	10	21.11	0.47	10	21.23	0.22	10	19.5	0.47
2	wang et al.,2023	45.51	126.32	1×108	25			bacillus				Loam	Leguminosae
2	wang et al.,2023	45.51	126.32	1×108	25			bacillus				Loam	Leguminosae
2	wang et al.,2023	45.51	126.32	1×108	25			bacillus				Loam	Leguminosae
2	wang et al.,2023	45.51	126.32	1×108	25			bacillus				Loam	Leguminosae
3	wang et al.,2023	44.48	85.33	1×107	28	59	Field	Pseudomonas				Clay loam		＞8							4.6	0.02	3	6.92	0.06	3													12.95	0.75	3	10.56	0.71	3	473.8	18.07	3	377.04	42.51
3	wang et al.,2023	44.48	85.33	1×107	28	59	Field	Pseudomonas				Clay loam		＞8							5.18	0.02	3	6.92	0.06	3													14.22	0.57	3	11.73	0.5	3	533.05	29.21	3	437.26	48.5
3	wang et al.,2023	44.48	85.33	1×107	28	59	Field	Pseudomonas				Clay loam		＞8							6.18	0.03	3	6.92	0.06	3
3	wang et al.,2023	44.48	85.33	1×107	28	59	Field	Pseudomonas				Clay loam		＞8							4.3	0.5	3	7.4	0.5	3
3	wang et al.,2023	44.48	85.33	1×107	28	59	Field	Pseudomonas				Clay loam		＞8							4.97	0.5	3	7.4	0.5	3
3	wang et al.,2023	44.48	85.33	1×107	28	59	Field	Pseudomonas				Clay loam		＞8							4.21	0.5	3	7.4	0.5	3
4	Menéndez et al.,2020			4×108	25			Rhizobium			Vegetable crops	Loam	Solanaceae																										20.46	1.03	3	15.71	1.17	3	34.33	1.64	3	24.89	1.02
4	Menéndez et al.,2020			4×108	25			Rhizobium			Vegetable crops	Loam	Solanaceae																										23.25	1.8	3	18.71	1.17	3	29.08	1.2	3	24.89	1.02
5	Menéndez et al.,2020	−7.892268	32.2197		25	800	Field	Aspergillus	8.0–16.0 dSm-1		Food crops	Sandy loam																											35.7	2.74	5	32.775	1.77	5	68	8.79	5	56.32	7.41
5	Menéndez et al.,2020	−7.892268	32.2197		25	800	Field	Aspergillus	8.0–16.0 dSm-1		Food crops	Sandy loam																											40.5	6.087	5	32.775	1.77	5	67.22	9.15	5	56.32	7.41
5	Menéndez et al.,2020	−7.892268	32.2197		25	800	Field	Aspergillus	8.0–16.0 dSm-1		Food crops	Sandy loam																											39.45	3.09	5	32.775	1.77	5	69.75	1.68	5	56.32	7.41
6	Romero-Munar et al.,2023			1.8×106	25		Greenhouse	bacillus		-25~-10kPa	Food crops	Sandy loam	Gramineae
6	Romero-Munar et al.,2023			1.8×106	25		Greenhouse	bacillus		-25~-10kPa	Food crops	Sandy loam	Gramineae
6	Romero-Munar et al.,2023			1.8×106	25		Greenhouse	bacillus		-25~-10kPa	Food crops	Sandy loam	Gramineae
6	Romero-Munar et al.,2023			1.8×106	25		Greenhouse	bacillus		-25~-10kPa	Food crops	Sandy loam	Gramineae
7	Ai et al.,2022	31.85	117.27		22	900	Field	Enterobacter			Food crops	Loam	Leguminosae	6-8																			14.345	1.4	3	8.036	0.8	3
7	Ai et al.,2022	31.85	117.27		22	900	Field	bacillus			Food crops	Loam	Leguminosae	6-8																			29.13	2.9	3	24.251	2.4	3
7	Ai et al.,2022	31.85	117.27		22	900	Field	bacillus			Food crops	Loam	Leguminosae	6-8																			127.857	12	3	109.489	10	3
7	Ai et al.,2022	31.85	117.27		22	900	Field	Enterobacter			Food crops	Loam	Leguminosae	6-8																			14.493	1.4	3	8.036	0.8	3
7	Ai et al.,2022	31.85	117.27		22	900	Field	bacillus			Food crops	Loam	Leguminosae	6-8																			33.291	3.3	3	24.251	2.4	3
7	Ai et al.,2022	31.85	117.27		22	900	Field	bacillus			Food crops	Loam	Leguminosae	6-8																			131.587	13	3	109.489	10	3
7	Ai et al.,2022	31.85	117.27		22	900	Field	Enterobacter			Food crops	Loam	Leguminosae	6-8																			12.915	1.2	3	8.036	0.8	3
7	Ai et al.,2022	31.85	117.27		22	900	Field	bacillus			Food crops	Loam	Leguminosae	6-8																			31.713	3.1	3	24.251	2.4	3
7	Ai et al.,2022	31.85	117.27		22	900	Field	bacillus			Food crops	Loam	Leguminosae	6-8																			137.471	13	3	109.489	10	3
7	Ai et al.,2022	31.85	117.27					Enterobacter			Food crops	Loam	Leguminosae	6-8																			13.465	1.3	3	10.984	1	3
7	Ai et al.,2022	31.85	117.27					bacillus			Food crops	Loam	Leguminosae	6-8																			8.858	0.8	3	6.732	0.6	3
7	Ai et al.,2022	31.85	117.27					bacillus			Food crops	Loam	Leguminosae	6-8																			54.921	5.4	3	50.315	5	3
7	Ai et al.,2022	31.85	117.27					Enterobacter			Food crops	Loam	Leguminosae	6-8																			12.756	1.2	3	10.984	1	3
7	Ai et al.,2022	31.85	117.27					bacillus			Food crops	Loam	Leguminosae	6-8																			12.756	1.2	3	6.732	0.6	3
7	Ai et al.,2022	31.85	117.27					bacillus			Food crops	Loam	Leguminosae	6-8																			12.756	1.2	3	10.315	5	3
7	Ai et al.,2022	31.85	117.27					Enterobacter			Food crops	Loam	Leguminosae	6-8																			12.756	1.2	3	10.984	1	3
7	Ai et al.,2022	31.85	117.27					bacillus			Food crops	Loam	Leguminosae	6-8																			11.339	1.1	3	6.732	0.6	3
7	Ai et al.,2022	31.85	117.27					bacillus			Food crops	Loam	Leguminosae	6-8																			52.441	5.2	3	50.315	5	3
8	Mahmoud et al.,2023	27.106	31.096000	9×108	25						Food crops	Clay loam	Leguminosae	6-8	8.6	0.26	3	2.77	0.06	3																			38.4	0.9	3	29.6	0.6	3	9.3	0.1	3	6.5	0.3
8	Mahmoud et al.,2023	27.106	31.096000	9×108	25						Food crops	Clay loam	Leguminosae	6-8	7.43	0.15	3	2.77	0.06	3																			31.4	1	3	24.6	0.6	3	8.2	0.3	3	6.5	0.3
8	Mahmoud et al.,2023	27.106	31.096000	9×108	25			bacillus			Food crops	Clay loam	Leguminosae	6-8	7.2	0.1	3	2.77	0.06	3																			30.2	0.8	3	24.6	0.6	3	8	0.5	3	6.5	0.3
8	Mahmoud et al.,2023	27.106	31.096000	9×108	25						Food crops	Clay loam	Leguminosae	6-8	6.77	0.15	3	2.77	0.06	3																			44.5	0.6	3	35.6	0.6	3	10.7	0.7	3	6.5	0.3
8	Mahmoud et al.,2023	27.106	31.096000	9×108	25						Food crops	Clay loam	Leguminosae	6-8	8.9	0.2	3	2.77	0.06	3																			36.7	1.1	3	24.6	0.6	3	9	0.5	3	6.5	0.3
8	Mahmoud et al.,2023	27.106	31.096000	9×108	25						Food crops	Clay loam	Leguminosae	6-8	6.83	0.21	3	2.77	0.06	3																			33.7	0.6	3	24.6	0.6	3	8.4	0.3	3	6.5	0.3
8	Mahmoud et al.,2023	27.106	31.096000	9×108	25						Food crops	Clay loam	Leguminosae	6-8	9.93	0.23	3	2.77	0.06	3																			49	1	3	35.6	0.6	3	10.4	0.5	3	6.5	0.3
8	Mahmoud et al.,2023	27.106	31.096000	9×108	25						Food crops	Sandy loam	Leguminosae	＞8	8.2	0.1	3	6.93	0.12	3																			33.2	0.7	3	27.7	0.6	3	11	0.1	3	7	0.2
8	Mahmoud et al.,2023	27.106	31.096000	9×108	25						Food crops	Sandy loam	Leguminosae	＞8	9.27	0.46	3	6.93	0.12	3																			35.2	0.6	3	27.7	0.6	3	11	0.8	3	7	0.2
8	Mahmoud et al.,2023	27.106	31.096000	9×108	25			bacillus			Food crops	Sandy loam	Leguminosae	＞8	7.13	0.21	3	6.93	0.12	3																			36.1	0.7	3	27.7	0.6	3	11.9	0.2	3	7	0.2
8	Mahmoud et al.,2023	27.106	31.096000	9×108	25						Food crops	Sandy loam	Leguminosae	＞8	10.5	0.17	3	6.93	0.12	3																			37.7	1.4	3	27.7	0.6	3	12.3	1	3	7	0.2
8	Mahmoud et al.,2023	27.106	31.096000	9×108	25						Food crops	Sandy loam	Leguminosae	＞8	8.07	0.15	3	6.93	0.12	3																			35	1.3	3	27.7	0.6	3	10.5	0.5	3	7	0.2
8	Mahmoud et al.,2023	27.106	31.096000	9×108	25						Food crops	Sandy loam	Leguminosae	＞8	9.5	0.26	3	6.93	0.12	3																			35.4	1.3	3	27.7	0.6	3	9.6	0.5	3	7	0.2
8	Mahmoud et al.,2023	27.106	31.096000	9×108	25						Food crops	Sandy loam	Leguminosae	＞8	9.7	0.3	3	6.93	0.12	3																			38.2	1.4	3	27.7	0.6	3	11.8	0.4	3	7	0.2
9	Sonali et al.,2022	31.39	74.24		25			Enterobacter			Vegetable crops	Loam	Leguminosae	6-8																									7.36	0.0081	3	4.94	0.004	3	2.37	0.0351	3	1.13	0.0033
9	Sonali et al.,2022	31.39	74.24		25			Enterobacter			Vegetable crops	Loam	Leguminosae	6-8																									5.44	0.0081	3	4.94	0.004	3	1.91	0.0033	3	1.13	0.0033
9	Sonali et al.,2022	31.39	74.24		25			Enterobacter			Vegetable crops	Loam	Leguminosae	6-8																									10.76	0.0577	3	12.53	0.0033	3	3.06	0.0577	3	3.30	0.0057
9	Sonali et al.,2022	31.39	74.24		25			Enterobacter			Vegetable crops	Loam	Leguminosae	6-8																									12.33	0.0577	3	12.53	0.0033	3	2.93	0.0577	3	3.30	0.0057
10	Javaid, et al.,2023	31.39	74.24		25		Greenhouse	bacillus				Loam	Gramineae		1.177	0.001	3	0.514	0.001	3	4.6	0.02	3	6.92	0.06	3													42.787	4.2	3	27.905	2.7	3	19.148	1.9	3	11.135	1.1
10	Javaid, et al.,2023	31.39	74.24		25		Greenhouse	bacillus				Loam	Gramineae		1.86	0.001	3	0.514	0.001	3	5.18	0.02	3	6.92	0.06	3													41.178	4.1	3	27.905	2.7	3	18.723	1.8	3	11.135	1.1
10	Javaid, et al.,2023	31.39	74.24		25		Greenhouse	bacillus				Loam	Gramineae		1.22	0.001	3	0.514	0.001	3	6.18	0.03	3	6.92	0.06	3													39.067	3.9	3	27.905	2.7	3	17.766	1.7	3	11.135	1.1
11	Li et al.,2023	35.4005	118.445	7×108	25			bacillus			Food crops	Loam	Leguminosae																				82.84	13.82	6	86.54	3.46	6	39.41	1.22	6	39.83	2.43	6
12	Muthuraja et al.,2022			67.65×105	25		Greenhouse	bacillus		-80~-50kPa	Vegetable crops	Sandy loam	Solanaceae																										20.73	0.33	3	10.33	0.09	3	284.17	15.41	3	260.15	2.73
12	Muthuraja et al.,2022			67.65×105	25		Greenhouse	Aspergillus		-80~-50kPa	Vegetable crops	Sandy loam	Solanaceae																										15.63	0.26	3	10.33	0.09	3	299.47	6.48	3	260.15	2.73
12	Muthuraja et al.,2022			67.65×105	25		Greenhouse	Aspergillus		-80~-50kPa	Vegetable crops	Sandy loam	Solanaceae																										21.87	0.38	3	10.33	0.09	3	344.17	6.38	3	260.15	2.73
12	Muthuraja et al.,2022			67.65×105	25		Greenhouse	bacillus		-80~-50kPa	Vegetable crops	Sandy loam	Solanaceae																										15.7	0.29	3	10.33	0.23	3	282.09	12.34	3	260.15	2.5
12	Muthuraja et al.,2022			67.65×105	25		Greenhouse	Aspergillus		-80~-50kPa	Vegetable crops	Sandy loam	Solanaceae																										16.73	0.12	3	10.33	0.23	3	316.54	10.96	3	260.15	2.5
12	Muthuraja et al.,2022			67.65×105	25		Greenhouse	Aspergillus		-80~-50kPa	Vegetable crops	Sandy loam	Solanaceae																										21.93	0.33	3	10.33	0.23	3	381.25	13.15	3	260.15	2.5
12	Muthuraja et al.,2022			67.65×105	25		Greenhouse	bacillus		-80~-50kPa	Vegetable crops	Sandy loam	Solanaceae																										17.8	0.3	3	10.33	0.49	3	314.83	8.88	3	260.15	3.34
12	Muthuraja et al.,2022			67.65×105	25		Greenhouse	Aspergillus		-80~-50kPa	Vegetable crops	Sandy loam	Solanaceae																										18.97	0.29	3	10.33	0.49	3	324.93	25.28	3	260.15	3.34
12	Muthuraja et al.,2022			67.65×105	25		Greenhouse	Aspergillus		-80~-50kPa	Vegetable crops	Sandy loam	Solanaceae																										22.2	0.35	3	10.33	0.49	3	274.15	9.9	3	260.15	3.34
12	Muthuraja et al.,2022			67.65×105	25		Greenhouse	bacillus		-80~-50kPa	Vegetable crops	Sandy loam	Solanaceae																										17.77	0.37	3	10.33	0.32	3	285.93	3.86	3	260.15	1.3
12	Muthuraja et al.,2022			67.65×105	25		Greenhouse	Aspergillus		-80~-50kPa	Vegetable crops	Sandy loam	Solanaceae																										18.03	0.27	3	10.33	0.32	3	322.3	7.03	3	260.15	1.3
12	Muthuraja et al.,2022			67.65×105	25		Greenhouse	Aspergillus		-80~-50kPa	Vegetable crops	Sandy loam	Solanaceae																										22.4	0.61	3	10.33	0.32	3	374.74	10.03	3	260.15	1.3
12	Muthuraja et al.,2022			67.65×105	25		Greenhouse	bacillus		-80~-50kPa	Vegetable crops	Sandy loam	Solanaceae																										22.7	0.55	3	10.33	0.35	3	334.06	7.86	3	260.15	6
12	Muthuraja et al.,2022			67.65×105	25		Greenhouse	Aspergillus		-80~-50kPa	Vegetable crops	Sandy loam	Solanaceae																										20.67	0.9	3	10.33	0.35	3	308.37	33.28	3	260.15	6
12	Muthuraja et al.,2022			67.65×105	25		Greenhouse	Aspergillus		-80~-50kPa	Vegetable crops	Sandy loam	Solanaceae																										23.93	0.23	3	10.33	0.35	3	322.63	16.93	3	260.15	6
12	Muthuraja et al.,2022			67.65×105	25		Greenhouse	bacillus		-80~-50kPa	Vegetable crops	Sandy loam	Solanaceae																										23.4	0.61	3	10.33	0.09	3	376.15	11.53	3	260.15	13.86
12	Muthuraja et al.,2022			67.65×105	25		Greenhouse	Aspergillus		-80~-50kPa	Vegetable crops	Sandy loam	Solanaceae																										20.1	0.47	3	10.33	0.09	3	308	13.7	3	260.15	13.86
12	Muthuraja et al.,2022			67.65×105	25		Greenhouse	Aspergillus		-80~-50kPa	Vegetable crops	Sandy loam	Solanaceae																										24.5	0.25	3	10.33	0.09	3	372.71	11.41	3	260.15	13.86
12	Muthuraja et al.,2022			67.65×105	25		Greenhouse	bacillus		-80~-50kPa	Vegetable crops	Sandy loam	Solanaceae																										21.77	0.29	3	10.33	0.29	3	265.26	15.86	3	260.15	4.18
12	Muthuraja et al.,2022			67.65×105	25		Greenhouse	Aspergillus		-80~-50kPa	Vegetable crops	Sandy loam	Solanaceae																										23.47	0.55	3	10.33	0.29	3	355.5	10.03	3	260.15	4.18
12	Muthuraja et al.,2022			67.65×105	25		Greenhouse	Aspergillus		-80~-50kPa	Vegetable crops	Sandy loam	Solanaceae																										28.17	0.33	3	10.33	0.29	3	301.88	11.87	3	260.15	4.18
12	Muthuraja et al.,2022			67.65×105	25		Greenhouse	bacillus		-80~-50kPa	Vegetable crops	Sandy loam	Solanaceae																										22.57	0.52	3	10.33	0.26	3	493.68	9.55	3	260.15	4.41
12	Muthuraja et al.,2022			67.65×105	25		Greenhouse	Aspergillus		-80~-50kPa	Vegetable crops	Sandy loam	Solanaceae																										23.5	0.58	3	10.33	0.26	3	338.7	9.52	3	260.15	4.41
12	Muthuraja et al.,2022			67.65×105	25		Greenhouse	Aspergillus		-80~-50kPa	Vegetable crops	Sandy loam	Solanaceae																										32.4	0.44	3	20.6	0.26	3	307.34	30.21	3	260.15	4.41
13	Jiang et al.,2022	43.05	124.18	1×108	25		Greenhouse					Loam	Araliaceae	＜6	1965.93	14.57	3	1804.73	1350	3
13	Jiang et al.,2022	43.05	124.18	1×108	25		Greenhouse					Loam	Araliaceae	＜6	2009.93	47.97	3	1804.73	1350	3
13	Jiang et al.,2022	43.05	124.18	1×108	25		Greenhouse					Loam	Araliaceae	＜6	2250.53	42.32	3	1804.73	1350	3
13	Jiang et al.,2022	43.05	124.18	1×108	25		Greenhouse					Loam	Araliaceae	＜6	1899.47	33.42	3	1804.73	1350	3
13	Jiang et al.,2022	43.05	124.18	1×108	25		Greenhouse					Loam	Araliaceae	＜6	1960.7	16	3	1804.73	1350	3
13	Jiang et al.,2022	43.05	124.18	1×108	25		Greenhouse					Loam	Araliaceae	＜6	1964.27	30.04	3	1804.73	1350	3
13	Jiang et al.,2022	43.05	124.18	1×108	25		Greenhouse					Loam	Araliaceae	＜6	1980.33	7.57	3	1834	29.6	3
13	Jiang et al.,2022	43.05	124.18	1×108	25		Greenhouse					Loam	Araliaceae	＜6	2052.67	29.02	3	1834	29.6	3
13	Jiang et al.,2022	43.05	124.18	1×108	25		Greenhouse					Loam	Araliaceae	＜6	2293.33	24.99	3	1834	29.6	3
13	Jiang et al.,2022	43.05	124.18	1×108	25		Greenhouse					Loam	Araliaceae	＜6	1930.33	20.65	3	1834	29.6	3
13	Jiang et al.,2022	43.05	124.18	1×108	25		Greenhouse					Loam	Araliaceae	＜6	1980	28.45	3	1834	29.6	3
13	Jiang et al.,2022	43.05	124.18	1×108	25		Greenhouse					Loam	Araliaceae	＜6	1993	17.35	3	1834	29.6	3
13	Jiang et al.,2022	43.05	124.18	1×108	25		Greenhouse					Loam	Araliaceae	＜6	1972.83	10.54	3	1819.17	20.71	3
13	Jiang et al.,2022	43.05	124.18	1×108	25		Greenhouse					Loam	Araliaceae	＜6	2026	31.95	3	1819.17	20.71	3
13	Jiang et al.,2022	43.05	124.18	1×108	25		Greenhouse					Loam	Araliaceae	＜6	2256.67	55.22	3	1819.17	20.71	3
13	Jiang et al.,2022	43.05	124.18	1×108	25		Greenhouse					Loam	Araliaceae	＜6	1914.67	16.29	3	1819.17	20.71	3
13	Jiang et al.,2022	43.05	124.18	1×108	25		Greenhouse					Loam	Araliaceae	＜6	1968.33	21.78	3	1819.17	20.71	3
13	Jiang et al.,2022	43.05	124.18	1×108	25		Greenhouse					Loam	Araliaceae	＜6	1978.33	19.01	3	1819.17	20.71	3
14	Wang et al.,2023										Food crops	Loam	Leguminosae																										30.87	1.45	3	20.77	0.68	3	63.85	6.3	3	26.06	2.6
14	Wang et al.,2023										Food crops	Loam	Leguminosae																										29.67	0.71	3	20.77	0.68	3	51	5.1	3	26.06	2.6
14	Wang et al.,2023										Food crops	Loam	Leguminosae																										26.97	0.9	3	20.77	0.68	3	51	5.1	3	26.06	2.6
14	Wang et al.,2023										Food crops	Loam	Leguminosae																										27.13	0.67	3	20.77	0.68	3	49.54	4.9	3	26.06	2.6
14	Wang et al.,2023										Food crops	Loam	Leguminosae																										25.1	0.78	3	20.77	0.68	3	35.96	3.5	3	26.06	2.6
14	Wang et al.,2023										Food crops	Loam	Leguminosae																										21.87	0.91	3	20.77	0.68	3	42.2	4.2	3	26.06	2.6
14	Wang et al.,2023										Food crops	Loam	Leguminosae																										19.1	0.96	3	20.77	0.68	3	33.39	3.3	3	26.06	2.6
15	Mukherjee et al.,2020			1×107	26			Enterobacter			Food crops	Loam	Leguminosae																										6.5	0.2	3	6.83	0.6	3
15	Mukherjee et al.,2020			1×107	26			Enterobacter			Food crops	Loam	Leguminosae																										6.7	0.98	3	6.83	0.6	3
15	Mukherjee et al.,2020			1×107	26			Enterobacter			Food crops	Loam	Leguminosae																										8	0.57	3	6.83	0.6	3
15	Mukherjee et al.,2020			1×107	26			bacillus			Food crops	Loam	Leguminosae																										10	1.73	3	6.83	0.6	3
15	Mukherjee et al.,2020			1×107	26			Pseudomonas			Food crops	Loam	Leguminosae																										7.5	0.28	3	6.83	0.6	3
15	Mukherjee et al.,2020			1×107	26			Enterobacter			Food crops	Loam	Leguminosae																										1.03	0.19	3	1.03	0.07	3
15	Mukherjee et al.,2020			1×107	26			Enterobacter			Food crops	Loam	Leguminosae																										2.2	0.38	3	1.03	0.07	3
15	Mukherjee et al.,2020			1×107	26			Enterobacter			Food crops	Loam	Leguminosae																										1.15	0.26	3	1.03	0.07	3
15	Mukherjee et al.,2020			1×107	26			bacillus			Food crops	Loam	Leguminosae																										0.9	0.23	3	1.03	0.07	3
15	Mukherjee et al.,2020			1×107	26			Enterobacter			Food crops	Loam	Leguminosae																										1.78	0.04	3	1.03	0.07	3
15	Mukherjee et al.,2020			1×107	26			Enterobacter			Food crops	Loam	Leguminosae																										3.33	0.33	3	2.83	0.19	3
15	Mukherjee et al.,2020			1×107	26						Food crops	Loam	Leguminosae																										4.5	0.29	3	1.03	0.07	3
15	Mukherjee et al.,2020			1×107	26			Enterobacter			Food crops	Loam	Leguminosae																										2.78	0.27	3	1.03	0.07	3
15	Mukherjee et al.,2020			1×107	26			Enterobacter			Food crops	Loam	Leguminosae																										2.25	0.14	3	1.03	0.07	3
15	Mukherjee et al.,2020			1×107	26			Enterobacter			Food crops	Loam	Leguminosae																										3.9	0.58	3	1.03	0.07	3
15	Mukherjee et al.,2020			1×107	26			bacillus			Food crops	Loam	Leguminosae																										15.55	0.52	3	14	0.66	3
15	Mukherjee et al.,2020			1×107	26			bacillus			Food crops	Loam	Leguminosae																										17.38	0.39	3	14	0.66	3
15	Mukherjee et al.,2020			1×107	26						Food crops	Loam	Leguminosae																										19	0.43	3	14	0.66	3
15	Mukherjee et al.,2020			1×107	26			Enterobacter			Food crops	Loam	Leguminosae																										17.43	0.33	3	14	0.66	3
15	Mukherjee et al.,2020			1×107	26						Food crops	Loam	Leguminosae																										16.38	0.88	3	14	0.66	3
16	Youssef et al.,2023	29.35	31.05	1×107	15	18	Field	Aspergillus		-50~-25kPa	Food crops	Loam		＜6	7.7	0.2	3	4.95	0.24	3																			112.5	1.3	3	96.8	1.3	3
16	Youssef et al.,2023	29.35	31.05	1×107	15	18	Field	Aspergillus			Food crops	Loam		＜6	4.79	0.04	3	3.01	0.04	3																			93	1.4	3	80.3	1	3
17	Goswami et al.,2020	26.11	91.68	1×108	25		Greenhouse	bacillus			Vegetable crops	Loam	Brassicaceae	＞8																									34.08	0.7	3	14.04	1.2	3	15.36	0.2	3	5.1	0.4
17	Goswami et al.,2020	26.11	91.68	1×108	25		Greenhouse	bacillus			Vegetable crops	Loam	Brassicaceae	＞8																									51.5	1.9	3	22.66	0.8	3	22.5	1.4	3	7.72	0.7
18	Phour et al.,2020	19.26	83.53	1×107	25		Greenhouse	Pseudomonas			Vegetable crops	Sandy loam	Brassicaceae	＞8	1350	100	3	817	100	3																			2.66	0.2	5	2.3	0.2	5	7.86	0.7	5	7.24	0.7
18	Phour et al.,2020	19.26	83.53	1×107	25		Greenhouse	Pseudomonas	4.0–8.0 dSm-1		Vegetable crops	Sandy loam	Brassicaceae	＞8	1000	100	3	817	100	3																			2.72	0.2	5	2.46	0.2	5	10.08	1	5	7.8	0.7
18	Phour et al.,2020	19.26	83.53	1×107	25		Greenhouse	Pseudomonas	4.0–8.0 dSm-1		Vegetable crops	Sandy loam	Brassicaceae	＞8																									2.3	0.2	5	2.16	0.2	5	8.64	0.8	5	6.34	0.6
18	Phour et al.,2020	19.26	83.53	1×107	25		Greenhouse	Pseudomonas	8.0–16.0 dSm-1		Vegetable crops	Sandy loam	Brassicaceae	＞8																									1.5	0.1	5	1.24	0.1	5	7.16	0.7	5	4.46	0.4
18	Phour et al.,2020	19.26	83.53	1×107	25		Greenhouse	Pseudomonas	8.0–16.0 dSm-1		Vegetable crops	Sandy loam	Brassicaceae	＞8	16500	100	3	9100	100	3																			2.1	0.2	5	1.46	0.1	5	4.9	0.4	5	2	0.2
18	Phour et al.,2020	19.26	83.53	1×107	25		Greenhouse	Pseudomonas	8.0–16.0 dSm-1		Vegetable crops	Sandy loam	Brassicaceae	＞8	12500	100	3	9100	100	3																			1.32	0.1	5	0.5	0.05	5	1.78	0.1	5	0.92	0.09
18	Phour et al.,2020	19.26	83.53	1×107	25		Greenhouse	Pseudomonas			Vegetable crops	Sandy loam	Brassicaceae	＞8	12000	100	3	8200	100	3																			4.56	0.4	5	2.3	0.2	5	7.9	0.7	5	7.24	0.7
18	Phour et al.,2020	19.26	83.53	1×107	25		Greenhouse		4.0–8.0 dSm-1		Vegetable crops	Sandy loam	Brassicaceae	＞8	10500	100	3	8200	100	3																			4.94	.0.4	5	2.46	0.2	5	9.78	0.9	5	7.8	0.7
18	Phour et al.,2020	19.26	83.53	1×107	25		Greenhouse		4.0–8.0 dSm-1		Vegetable crops	Sandy loam	Brassicaceae	＞8	800	100	3	700	100	3																			3.52	0.3	5	2.16	0.2	5	8	0.8	5	6.34	0.6
18	Phour et al.,2020	19.26	83.53	1×107	25		Greenhouse		8.0–16.0 dSm-1		Vegetable crops	Sandy loam	Brassicaceae	＞8	780	100	3	700	100	3																			2.82	0.2	5	1.24	0.1	5	7.42	0.7	5	4.46	0.4
18	Phour et al.,2020	19.26	83.53	1×107	25		Greenhouse		8.0–16.0 dSm-1		Vegetable crops	Sandy loam	Brassicaceae	＞8	11000	100	3	3900	100	3																			2.04	0.2	5	1.46	0.1	5	4.46	0.4	5	2	0.2
18	Phour et al.,2020	19.26	83.53	1×107	25		Greenhouse		8.0–16.0 dSm-1		Vegetable crops	Sandy loam	Brassicaceae	＞8	10000	100	3	3900	100	3																			1.24	0.1	5	0.5	0.05	5	1.42	0.1	5	0.92	0.09
19	Yang et al.,2024	36.7281	101.749	1×106	25			Pseudomonas				Clay loam	Leguminosae		0.13	0.001	3	0.1	0.001	3													420	10	3	410	10	3
19	Yang et al.,2024	36.7281	101.749	1×106	25			Pseudomonas				Clay loam	Leguminosae		0.135	0.001	3	0.1	0.001	3													390	10	3	410	10	3
19	Yang et al.,2024	36.7281	101.749	1×106	25			Pseudomonas				Clay loam	Leguminosae		0.113	0.001	3	0.07	0.001	3													390	10	3	400	10	3
19	Yang et al.,2024	36.7281	101.749	1×106	25			Pseudomonas				Clay loam	Leguminosae		0.11	0.001	3	0.07	0.001	3													380	10	3	400	10	3
19	Yang et al.,2024	36.7281	101.749	1×106	25			Pseudomonas		-50~-25kPa		Clay loam	Leguminosae		0.125	0.001	3	0.07	0.001	3													400	10	3	410	10	3
19	Yang et al.,2024	36.7281	101.749	1×106	25			Pseudomonas		-50~-25kPa		Clay loam	Leguminosae		0.1	0.001	3	0.06	0.001	3													400	10	3	430	10	3
19	Yang et al.,2024	36.7281	101.749	1×106	25			Pseudomonas		-50~-25kPa		Clay loam	Leguminosae
19	Yang et al.,2024	36.7281	101.749	1×106	25			Pseudomonas		-50~-25kPa		Clay loam	Leguminosae
19	Yang et al.,2024	36.7281	101.749	1×106	25			Pseudomonas		-50~-25kPa		Clay loam	Leguminosae
19	Yang et al.,2024	36.7281	101.749	1×106	25			Pseudomonas		-50~-25kPa		Clay loam	Leguminosae
19	Yang et al.,2024	36.7281	101.749	1×106	25			Pseudomonas		-50~-25kPa		Clay loam	Leguminosae
19	Yang et al.,2024	36.7281	101.749	1×106	25			Pseudomonas		-50~-25kPa		Clay loam	Leguminosae
19	Yang et al.,2024	36.7281	101.749	1×106	25			Pseudomonas		-50~-25kPa		Clay loam	Leguminosae
19	Yang et al.,2024	36.7281	101.749	1×106	25			Pseudomonas		-50~-25kPa		Clay loam	Leguminosae
19	Yang et al.,2024	36.7281	101.749	1×106	25			Pseudomonas		-50~-25kPa		Clay loam	Leguminosae
19	Yang et al.,2024	36.7281	101.749	1×106	25			Pseudomonas		-50~-25kPa		Clay loam	Leguminosae
19	Yang et al.,2024	36.7281	101.749	1×106	25			Pseudomonas		-80~-50kPa		Clay loam	Leguminosae
19	Yang et al.,2024	36.7281	101.749	1×106	25			Pseudomonas		-80~-50kPa		Clay loam	Leguminosae
19	Yang et al.,2024	36.7281	101.749	1×106	25			Pseudomonas		-80~-50kPa		Clay loam	Leguminosae
19	Yang et al.,2024	36.7281	101.749	1×106	25			Pseudomonas		-80~-50kPa		Clay loam	Leguminosae
19	Yang et al.,2024	36.7281	101.749	1×106	25			Pseudomonas		-80~-50kPa		Clay loam	Leguminosae
19	Yang et al.,2024	36.7281	101.749	1×106	25			Pseudomonas		-80~-50kPa		Clay loam	Leguminosae
19	Yang et al.,2024	36.7281	101.749	1×106	25			Pseudomonas		-80~-50kPa		Clay loam	Leguminosae
19	Yang et al.,2024	36.7281	101.749	1×106	25			Pseudomonas		-80~-50kPa		Clay loam	Leguminosae
20	Qian et al.,2023	25.1	102.45	1×109	25		Greenhouse	bacillus			Vegetable crops	Loam	Brassicaceae		4.06	0.51	3	2.69	0.2	3																			27.92	1.98	3	24.6	0.76	3
20	Qian et al.,2023	25.1	102.45	1×109	25		Greenhouse	bacillus			Vegetable crops	Loam	Brassicaceae		5.17	0.63	3	2.69	0.2	3																			30.7	2.68	3	24.6	0.76	3
20	Qian et al.,2023	25.1	102.45	1×109	25		Greenhouse	bacillus			Vegetable crops	Loam	Brassicaceae		5.5	1.49	3	2.69	0.2	3																			29.82	1.81	3	24.6	0.76	3
21	Li al.,2024	38.785267	114.978	2.0×107	10.4	594.3	Field	bacillus			Food crops	Loam	Leguminosae	6-8	68.11	10.37	3	62.68	10.45	3																			116.89	12.04	3	112.56	15.42	3	34.63	5.16	3	23.27	2.24
21	Li al.,2024	38.785267	114.978	1.0×108	10.4	594.3	Field	bacillus			Food crops	Loam	Leguminosae	6-8	195.96	50.16	3	62.68	10.45	3																			169.17	15.96	3	112.56	15.42	3	56.74	7.22	3	23.27	2.24
21	Li al.,2024	38.785267	114.978	5.0×108	10.4	594.3	Field	bacillus			Food crops	Loam	Leguminosae	6-8	44.96	7.95	3	62.68	10.45	3																			156.89	7.3	3	112.56	15.42	3	19.6	1.78	3	23.27	2.24
21	Li al.,2024	38.785267	114.978	1.0×108	25		Greenhouse	bacillus			Food crops	Loam	Leguminosae	6-8	319.395	31	3	171.285	17	3																			167.089	16	3	104.304	10	3	79.625	7.9	3	40.214	4
22	Naitam et al.,2023	29.4042	77.0251	1.0×109	22				8.0–16.0 dSm-1	-50~-25kPa	Food crops	Sandy loam	Gramineae	＞8	3.47	0.01	3	5.21	0.04	3	4.3	0.5	3	7.4	0.5	3													74.03	0.21	3	69.63	0.57	3	25.06	0.46	3	21.86	0.37
22	Naitam et al.,2023	29.4042	77.0251	1.0×109	22				8.0–16.0 dSm-1	-50~-25kPa	Food crops	Sandy loam	Gramineae	＞8	3.33	0.12	3	4.92	0.14	3	4.97	0.5	3	7.4	0.5	3													74.43	0.49	3	67.46	0.76	3	25.16	0.35	3	22.23	0.1
22	Naitam et al.,2023	29.4042	77.0251	1.0×109	22				8.0–16.0 dSm-1	-50~-25kPa	Food crops	Sandy loam	Gramineae	＞8	2.83	0.05	3	3.68	0.05	3	4.21	0.5	3	7.4	0.5	3													70.03	0.28	3	66.73	0.4	3	25.06	0.47	3	22.55	0.13
22	Naitam et al.,2023	29.4042	77.0251	1.0×109	22				8.0–16.0 dSm-1	-50~-25kPa	Food crops	Sandy loam	Gramineae	＞8	3.31	0.08	3	4.59	0.06	3	4.5	0.5	3	7.4	0.5	3													65.8	0.4	3	60.2	0.96	3	27.48	1.24	3	19.46	0.11
22	Naitam et al.,2023	29.4042	77.0251	1.0×109	22				8.0–16.0 dSm-1	-50~-25kPa	Food crops	Sandy loam	Gramineae	＞8	2.7	0.03	3	3.83	0.05	3	4.78	0.5	3	7.4	0.5	3													62.03	0.15	3	59.5	1.13	3	19.36	0.92	3	15.03	0.66
23	Mozumder et al.,2022	26.32	88.46	1.0×108	25			Pseudomonas			Food crops	Loam	Leguminosae	＜6																									55	1.4	3	50	2.9	3	88	1.4	3	58	2
23	Mozumder et al.,2022	26.32	88.46	1.0×108	25			Pseudomonas			Food crops	Loam	Leguminosae	＜6																									54	0.8	3	50	1.2	3	86	1.8	3	76	1.5
23	Mozumder et al.,2022	26.32	88.46	1.0×108	25			Pseudomonas			Food crops	Loam	Leguminosae	＜6																									67	1	3	52	2.6	3	89	1.4	3	71	1.4
23	Mozumder et al.,2022	26.32	88.46	1.0×108	25			Pseudomonas			Food crops	Loam	Leguminosae	＜6																									64	0.8	3	47	0.5	3	79	2.3	3	58	2.6
23	Mozumder et al.,2022	26.32	88.46	1.0×108	25			Pseudomonas			Food crops	Loam	Leguminosae	＜6																									73	1.2	3	60	2.4	3	78	3.1	3	53	1.1
23	Mozumder et al.,2022	26.32	88.46	1.0×108	25			Pseudomonas			Food crops	Loam	Leguminosae	＜6																									73	1.2	3	42	1	3	78	3.1	3	47	1.2
23	Mozumder et al.,2022	26.32	88.46	1.0×108	25			Pseudomonas			Food crops	Loam	Leguminosae	＜6																									65	1.7	3	49	2.5	3	72	1.4	3	42	1.7
23	Mozumder et al.,2022	26.32	88.46	1.0×108	25			Pseudomonas			Food crops	Loam	Leguminosae	＜6																									61	1.2	3	38	0.8	3	70	0.6	3	40	1.2
23	Mozumder et al.,2022	26.32	88.46	1.0×108	25			Pseudomonas			Food crops	Loam	Leguminosae	＜6																									83.66	3.4	3	49.33	2	3	25.66	1.7	3	18.66	2.6
23	Mozumder et al.,2022	26.32	88.46	1.0×108	25			Pseudomonas			Food crops	Loam	Leguminosae	＜6																									71.66	2.6	3	39.33	2.6	3	22.66	1.7	3	14	2.3
23	Mozumder et al.,2022	26.32	88.46	1.0×108	25			Pseudomonas			Food crops	Loam	Leguminosae	＜6																									75.33	2	3	65.33	1.4	3	21	1.1	3	17	1.1
24	Ahmad et al.,2023	29.3982	71.691					bacillus			Food crops	Loam	Gramineae																										74.33	0.14	3	73.33	0.12	3
24	Ahmad et al.,2023	29.3982	71.691					bacillus			Food crops	Loam	Gramineae																										82	0.21	3	73.33	0.12	3
24	Ahmad et al.,2023	29.3982	71.691					bacillus			Food crops	Loam	Gramineae																										88	0.23	3	73.33	0.12	3
24	Ahmad et al.,2023	29.3982	71.691					bacillus			Food crops	Loam	Gramineae																										89.33	0.13	3	73.33	0.12	3
24	Ahmad et al.,2023	29.3982	71.691					bacillus			Food crops	Loam	Gramineae																										84.33	0.14	3	73.33	0.12	3
24	Ahmad et al.,2023	29.3982	71.691					bacillus			Food crops	Loam	Gramineae																										78	0.15	3	73.33	0.12	3
24	Ahmad et al.,2023	29.3982	71.691					bacillus			Food crops	Loam	Gramineae																										94	0.21	3	73.33	0.12	3
24	Ahmad et al.,2023	29.3982	71.691					bacillus			Food crops	Loam	Gramineae																										88.67	0.18	3	73.33	0.12	3
24	Ahmad et al.,2023	29.3982	71.691					bacillus			Food crops	Loam	Gramineae																										86.67	0.13	3	73.33	0.12	3
24	Ahmad et al.,2023	29.3982	71.691					bacillus			Food crops	Loam	Gramineae																										83	0.19	3	73.33	0.12	3
24	Ahmad et al.,2023	29.3982	71.691					bacillus			Food crops	Loam	Gramineae																										82	0.13	3	73.33	0.12	3
24	Ahmad et al.,2023	29.3982	71.691					bacillus			Food crops	Loam	Gramineae																										79	0.21	3	73.33	0.12	3
24	Ahmad et al.,2023	29.3982	71.691					bacillus			Food crops	Loam	Gramineae																										96	0.16	3	73.33	0.12	3
24	Ahmad et al.,2023	29.3982	71.691					bacillus			Food crops	Loam	Gramineae																										79.67	0.18	3	73.33	0.12	3
24	Ahmad et al.,2023	29.3982	71.691					bacillus			Food crops	Loam	Gramineae																										81.33	0.15	3	73.33	0.12	3
24	Ahmad et al.,2023	29.3982	71.691	1.0×104	35	250	Field	bacillus			Food crops	Loam	Gramineae		8.93	0.14	3	8.6	0.12	3																			233	0.18	3	218	0.11	3
24	Ahmad et al.,2023	29.3982	71.691	1.0×104	35	250	Field	bacillus			Food crops	Loam	Gramineae		8.89	0.15	3	8.6	0.12	3																			231	0.14	3	218	0.11	3
24	Ahmad et al.,2023	29.3982	71.691	1.0×104	35	250	Field	bacillus			Food crops	Loam	Gramineae		9.07	0.18	3	8.6	0.12	3																			228	0.16	3	218	0.11	3
24	Ahmad et al.,2023	29.3982	71.691	1.0×104	35	250	Field	bacillus			Food crops	Loam	Gramineae		9.15	0.19	3	8.6	0.12	3																			235	0.21	3	218	0.11	3
24	Ahmad et al.,2023	29.3982	71.691	1.0×104	35	250	Field	bacillus			Food crops	Loam	Gramineae		9.28	0.13	3	8.6	0.12	3																			238	0.26	3	218	0.11	3
24	Ahmad et al.,2023	29.3982	71.691	1.0×104	35	250	Field	bacillus			Food crops	Loam	Gramineae		9.46	0.17	3	8.6	0.12	3																			237	0.17	3	218	0.11	3
24	Ahmad et al.,2023	29.3982	71.691	1.0×104	35	250	Field	bacillus			Food crops	Loam	Gramineae		9.65	0.18	3	8.6	0.12	3																			242	0.18	3	218	0.11	3
24	Ahmad et al.,2023	29.3982	71.691	1.0×104	35	250	Field	bacillus			Food crops	Loam	Gramineae		9.42	0.19	3	8.6	0.12	3																			238	0.11	3	218	0.11	3
24	Ahmad et al.,2023	29.3982	71.691	1.0×104	35	250	Field	bacillus			Food crops	Loam	Gramineae		9.64	0.21	3	8.6	0.12	3																			232	0.18	3	218	0.11	3
24	Ahmad et al.,2023	29.3982	71.691	1.0×104	35	250	Field	bacillus			Food crops	Loam	Gramineae		9.47	0.22	3	8.6	0.12	3																			239	0.23	3	218	0.11	3
24	Ahmad et al.,2023	29.3982	71.691	1.0×104	35	250	Field	bacillus			Food crops	Loam	Gramineae		9.6	0.21	3	8.6	0.12	3																			240	0.12	3	218	0.11	3
24	Ahmad et al.,2023	29.3982	71.691	1.0×104	35	250	Field	bacillus			Food crops	Loam	Gramineae		9.76	0.16	3	8.6	0.12	3																			241	0.19	3	218	0.11	3
24	Ahmad et al.,2023	29.3982	71.691	1.0×104	35	250	Field	bacillus			Food crops	Loam	Gramineae		10.07	0.17	3	8.6	0.12	3																			247	0.21	3	218	0.11	3
24	Ahmad et al.,2023	29.3982	71.691	1.0×104	35	250	Field	bacillus			Food crops	Loam	Gramineae		9.81	0.18	3	8.6	0.12	3																			244	0.22	3	218	0.11	3
24	Ahmad et al.,2023	29.3982	71.691	1.0×104	35	250	Field	bacillus			Food crops	Loam	Gramineae		9.61	0.19	3	8.6	0.12	3																			244	0.28	3	218	0.11	3
24	Ahmad et al.,2023	29.3982	71.691	1.0×104	35	250	Field	bacillus			Food crops	Loam	Gramineae		9.09	0.15	3	8.72	0.12	3																			215	0.18	3	210	0.2	3
24	Ahmad et al.,2023	29.3982	71.691	1.0×104	35	250	Field	bacillus			Food crops	Loam	Gramineae		8.98	0.13	3	8.72	0.12	3																			217	0.17	3	210	0.2	3
24	Ahmad et al.,2023	29.3982	71.691	1.0×104	35	250	Field	bacillus			Food crops	Loam	Gramineae		9.19	0.21	3	8.72	0.12	3																			215	0.22	3	210	0.2	3
24	Ahmad et al.,2023	29.3982	71.691	1.0×104	35	250	Field	bacillus			Food crops	Loam	Gramineae		9.01	0.14	3	8.72	0.12	3																			216	0.24	3	210	0.2	3
24	Ahmad et al.,2023	29.3982	71.691	1.0×104	35	250	Field	bacillus			Food crops	Loam	Gramineae		9.39	0.22	3	8.72	0.12	3																			221	0.19	3	210	0.2	3
24	Ahmad et al.,2023	29.3982	71.691	1.0×104	35	250	Field	bacillus			Food crops	Loam	Gramineae		9.43	0.19	3	8.72	0.12	3																			222	0.15	3	210	0.2	3
24	Ahmad et al.,2023	29.3982	71.691	1.0×104	35	250	Field	bacillus			Food crops	Loam	Gramineae		9.83	0.13	3	8.72	0.12	3																			227	0.11	3	210	0.2	3
24	Ahmad et al.,2023	29.3982	71.691	1.0×104	35	250	Field	bacillus			Food crops	Loam	Gramineae		9.79	0.18	3	8.72	0.12	3																			230	0.14	3	210	0.2	3
24	Ahmad et al.,2023	29.3982	71.691	1.0×104	35	250	Field	bacillus			Food crops	Loam	Gramineae		9.71	0.19	3	8.72	0.12	3																			225	0.15	3	210	0.2	3
24	Ahmad et al.,2023	29.3982	71.691	1.0×104	35	250	Field	bacillus			Food crops	Loam	Gramineae		9.9	0.16	3	8.72	0.12	3																			227	0.19	3	210	0.2	3
24	Ahmad et al.,2023	29.3982	71.691	1.0×104	35	250	Field	bacillus			Food crops	Loam	Gramineae		9.59	0.13	3	8.72	0.12	3																			232	0.14	3	210	0.2	3
24	Ahmad et al.,2023	29.3982	71.691	1.0×104	35	250	Field	bacillus			Food crops	Loam	Gramineae		9.77	0.12	3	8.72	0.12	3																			230	0.16	3	210	0.2	3
24	Ahmad et al.,2023	29.3982	71.691	1.0×104	35	250	Field	bacillus			Food crops	Loam	Gramineae		10.09	0.15	3	8.72	0.12	3																			243	0.13	3	210	0.2	3
24	Ahmad et al.,2023	29.3982	71.691	1.0×104	35	250	Field	bacillus			Food crops	Loam	Gramineae		9.87	0.14	3	8.72	0.12	3																			237	0.16	3	210	0.2	3
24	Ahmad et al.,2023	29.3982	71.691	1.0×104	35	250	Field	bacillus			Food crops	Loam	Gramineae		9.83	0.18	3	8.72	0.12	3																			241	0.18	3	210	0.2	3
25	Tian et al.,2024										Food crops	Loam	Gramineae	6-8							6.6	0.1	3	7	0.1	3							70	3.8	3	38	3.8	3
25	Tian et al.,2024										Food crops	Loam	Gramineae	6-8							5	0.1	3	7	0.1	3							78	3.8	3	39	3.8	3
25	Tian et al.,2024										Food crops	Loam	Gramineae	6-8							4.2	0.1	3	7	0.1	3							87	3.8	3	40	3.8	3
25	Tian et al.,2024										Food crops	Loam	Gramineae	6-8																															27401.5	107.32	3	24482.4	432.67
25	Tian et al.,2024										Food crops	Loam	Gramineae	6-8
25	Tian et al.,2024										Food crops	Loam	Gramineae	6-8
25	Tian et al.,2024										Food crops	Loam	Gramineae	6-8
25	Tian et al.,2024										Food crops	Loam	Gramineae	6-8
25	Tian et al.,2024										Food crops	Loam	Gramineae	6-8
25	Tian et al.,2024										Food crops	Loam	Gramineae	6-8
25	Tian et al.,2024										Food crops	Loam	Gramineae	6-8
25	Tian et al.,2024										Food crops	Loam	Gramineae	6-8
25	Tian et al.,2024										Food crops	Loam	Gramineae	6-8
25	Tian et al.,2024										Food crops	Loam	Gramineae	6-8
26	Chaudhary et al.,2023	30.3057	78.9924	1.0×104	25			Aspergillus			Food crops	Loam	Gramineae																										63.36	6	3	52.86	5.2	3	17.14	1.7	3	16.79	1.6
26	Chaudhary et al.,2023	30.3057	78.9924	1.0×104	25						Food crops	Loam	Gramineae																										62.48	6	3	52.86	5.2	3	18.48	1.8	3	16.79	1.6
26	Chaudhary et al.,2023	30.3057	78.9924	1.0×104	25			Pseudomonas			Food crops	Loam	Gramineae																										65.1	6	3	52.86	5.2	3	19.82	1.9	3	16.79	1.6
26	Chaudhary et al.,2023	30.3057	78.9924	1.0×104	25						Food crops	Loam	Gramineae																										66.74	6	3	52.86	5.2	3	20.17	2	3	16.79	1.6
26	Chaudhary et al.,2023	30.3057	78.9924	1.0×104	25			Aspergillus			Food crops	Loam	Gramineae																										62.48	6	3	54.9	5.4	3	17.54	1.7	3	17.14	1.7
26	Chaudhary et al.,2023	30.3057	78.9924	1.0×104	25						Food crops	Loam	Gramineae																										64.99	6	3	54.9	5.4	3	19.12	1.9	3	17.14	1.7
26	Chaudhary et al.,2023	30.3057	78.9924	1.0×104	25			Pseudomonas			Food crops	Loam	Gramineae																										64.75	6	3	54.9	5.4	3	19.53	1.9	3	17.14	1.7
26	Chaudhary et al.,2023	30.3057	78.9924	1.0×104	25						Food crops	Loam	Gramineae																										67.09	6	3	54.9	5.4	3	22.32	2.2	3	17.14	1.7
26	Chaudhary et al.,2023	30.3057	78.9924	1.0×104	25			Aspergillus			Food crops	Loam	Gramineae																										64.58	6	3	54.73	5.4	3	18.88	1.8	3	18.18	1.8
26	Chaudhary et al.,2023	30.3057	78.9924	1.0×104	25						Food crops	Loam	Gramineae																										63.94	6	3	54.73	5.4	3	20.11	2	3	18.18	1.8
26	Chaudhary et al.,2023	30.3057	78.9924	1.0×104	25			Pseudomonas			Food crops	Loam	Gramineae																										67.68	6	3	54.73	5.4	3	22.09	2.2	3	18.18	1.8
26	Chaudhary et al.,2023	30.3057	78.9924	1.0×104	25						Food crops	Loam	Gramineae																										68.31	6	3	54.73	5.4	3	20.34	2	3	18.18	1.8
27	Yu et al.,2023	27.52	111.5	1.0×109	24	1300	Field	bacillus			Food crops	Loam	Gramineae																										77.89	3.34	3	76.44	4.07	3
27	Yu et al.,2023	27.52	111.5	1.0×109	24	1300	Field	bacillus			Food crops	Loam	Gramineae
28	Khan et al.,2019	36.7562	129.236	1.0×109	28		Greenhouse				Food crops	Loam	Leguminosae		4.92	0.25	3	3.66	0.35	3																			23.6	0.55	3	20.1	0.4	3	17.8	0.45	3	15.5	0.45
28	Khan et al.,2019	36.7562	129.236	1.0×109	28		Greenhouse		4.0–8.0 dSm-1		Food crops	Loam	Leguminosae		3.5	0.4	3	2.64	0.26	3																			19.8	0.4	3	18.1	0.35	3	14.9	0.4	3	14.3	0.25
28	Khan et al.,2019	36.7562	129.236	1.0×109	28		Greenhouse		4.0–8.0 dSm-1		Food crops	Loam	Leguminosae		3.13	0.25	3	2.43	0.37	3																			17.4	0.35	3	15.6	0.44	3	14.6	0.6	3	12.2	0.4
28	Khan et al.,2019	36.7562	129.236	1.0×109	28		Greenhouse				Food crops	Loam	Leguminosae		6.92	0.4	3	5.03	0.45	3																			29.4	0.5	3	25.3	0.35	3	25.6	0.85	3	22.1	0.5
28	Khan et al.,2019	36.7562	129.236	1.0×109	28		Greenhouse		4.0–8.0 dSm-1		Food crops	Loam	Leguminosae		2.4	0.4	3	1.53	0.35	3																			14.2	0.35	3	12.8	0.35	3	11.6	0.35	3	10.1	0.45
28	Khan et al.,2019	36.7562	129.236	1.0×109	28		Greenhouse		4.0–8.0 dSm-1		Food crops	Loam	Leguminosae		1.9	0.3	3	1.5	0.4	3																			11.6	0.45	3	10.2	0.55	3	10.1	0.35	3	9.3	0.34
29	Khan et al.,2019	35.4718	49.5418	1.0×107	25					-25~-10kPa	Food crops	Loam	Gramineae	6-8																									107.81	10	3	106.1	10	3
29	Khan et al.,2019	35.4718	49.5418	1.0×107	25					-25~-10kPa	Food crops	Loam	Gramineae	6-8																									124.92	12	3	106.1	10	3
29	Khan et al.,2019	35.4718	49.5418	1.0×107	25					-25~-10kPa	Food crops	Loam	Gramineae	6-8																									148.02	14	3	106.1	10	3
29	Khan et al.,2019	35.4718	49.5418	1.0×107	25					-25~-10kPa	Food crops	Loam	Gramineae	6-8																									130.91	13	3	106.1	10	3
29	Khan et al.,2019	35.4718	49.5418	1.0×107	25					-25~-10kPa	Food crops	Loam	Gramineae	6-8																									123.21	12	3	106.1	10	3
29	Khan et al.,2019	35.4718	49.5418	1.0×107	25					-50~-25kPa	Food crops	Loam	Gramineae	6-8																									94.12	9	3	74.44	7.4	3
29	Khan et al.,2019	35.4718	49.5418	1.0×107	25					-50~-25kPa	Food crops	Loam	Gramineae	6-8																									106.95	10	3	74.44	7.4	3
29	Khan et al.,2019	35.4718	49.5418	1.0×107	25					-50~-25kPa	Food crops	Loam	Gramineae	6-8																									119.79	11	3	74.44	7.4	3
29	Khan et al.,2019	35.4718	49.5418	1.0×107	25					-50~-25kPa	Food crops	Loam	Gramineae	6-8																									113.8	11	3	74.44	7.4	3
29	Khan et al.,2019	35.4718	49.5418	1.0×107	25					-50~-25kPa	Food crops	Loam	Gramineae	6-8																									106.95	10	3	74.44	7.4	3
29	Khan et al.,2019	35.4718	49.5418	1.0×107	25					-80~-50kPa	Food crops	Loam	Gramineae	6-8																									77.86	7.7	3	62.46	6.2	3
29	Khan et al.,2019	35.4718	49.5418	1.0×107	25					-80~-50kPa	Food crops	Loam	Gramineae	6-8																									100.96	10	3	62.46	6.2	3
29	Khan et al.,2019	35.4718	49.5418	1.0×107	25					-80~-50kPa	Food crops	Loam	Gramineae	6-8																									103.53	10	3	62.46	6.2	3
29	Khan et al.,2019	35.4718	49.5418	1.0×107	25					-80~-50kPa	Food crops	Loam	Gramineae	6-8																									100.96	10	3	62.46	6.2	3
29	Khan et al.,2019	35.4718	49.5418	1.0×107	25					-80~-50kPa	Food crops	Loam	Gramineae	6-8																									94.41	9.4	3	62.46	6.2	3
30	Zhan et al.,2017	24.29	114.59					Aspergillus			Food crops	Loam	Gramineae	6-8																									34.77	2.42	3	26.89	4.97	3
30	Zhan et al.,2017	24.29	114.59					Aspergillus			Food crops	Loam	Gramineae	6-8																									31.23	0.49	3	26.89	4.97	3
31	Di et al.,2024	25.12	102.73					bacillus			Fruit tree	Loam	Gramineae	6-8													47.5	4.7	6	42.1	4.2	6							1.11	0.152	6	0.981	0.11	6	0.456	0.133	6	0.28	0.097
32	Wang et al.,2023	34.16	112.42	1.0×109				bacillus			Food crops	Loam	Leguminosae	6-8	5740.22	574	4	6284.92	628	4							42.7	4.2	6	36.6	3.6	6	58	9.17	4	34	3.46	4
33	Huang et al.,2023	31.46	114.01					Enterobacter			Food crops	Loam	Gramineae																										32	3.2	3	21.299	2.1	3	19.221	1.9	3	14.13	1.4
33	Huang et al.,2023	31.46	114.01								Food crops	Loam	Gramineae																										34.286	3.4	3	21.299	2.1	3	22.234	2.2	3	14.13	1.4
33	Huang et al.,2023	31.46	114.01								Food crops	Loam	Gramineae																										31.273	3.1	3	21.299	2.1	3	19.013	1.9	3	14.13	1.4
33	Huang et al.,2023	31.46	114.01								Food crops	Loam	Gramineae																										30.026	3	3	21.299	2.1	3	19.948	1.9	3	14.13	1.4
33	Huang et al.,2023	31.46	114.01					Enterobacter			Food crops	Loam	Gramineae																										31.896	3.1	3	21.299	2.1	3	20.052	2	3	14.13	1.4
33	Huang et al.,2023	31.46	114.01					Enterobacter			Food crops	Loam	Gramineae																										32	3.2	3	21.299	2.1	3	20.052	2	3	14.13	1.4
33	Huang et al.,2023	31.46	114.01					Enterobacter			Food crops	Loam	Gramineae																										7.277	0.7	3	6.126	0.6	3	6.361	0.6	3	5.262	0.5
33	Huang et al.,2023	31.46	114.01								Food crops	Loam	Gramineae																										8.717	0.8	3	6.126	0.6	3	7.277	0.7	3	5.262	0.5
33	Huang et al.,2023	31.46	114.01								Food crops	Loam	Gramineae																										7.696	0.7	3	6.126	0.6	3	5.681	0.5	3	5.262	0.5
33	Huang et al.,2023	31.46	114.01								Food crops	Loam	Gramineae																										7.513	0.7	3	6.126	0.6	3	6.283	0.6	3	5.262	0.5
34	Huang et al.,2019	37.424	112.587					Enterobacter	8.0–16.0 dSm-1	-50~-25kPa		Loam	Leguminosae	6-8	2.24	0.28	4	2.06	0.18	4																			14.87	0.45	4	10.41	0.91	4
34	Huang et al.,2019	37.424	112.587					Enterobacter	8.0–16.0 dSm-1	-50~-25kPa		Loam	Leguminosae	6-8	2.14	0.08	4	2.06	0.18	4																			13.14	1.65	4	10.41	0.91	4
34	Huang et al.,2019	37.424	112.587					Enterobacter	8.0–16.0 dSm-1	-50~-25kPa		Loam	Leguminosae	6-8	2.85	0.13	4	2.92	0.23	4																			11.92	0.23	4	11.59	0.37	4
34	Huang et al.,2019	37.424	112.587					Enterobacter	8.0–16.0 dSm-1	-50~-25kPa		Loam	Leguminosae	6-8	2.54	0.15	4	2.92	0.23	4																			12.4	1.23	4	11.59	0.37	4
34	Huang et al.,2019	37.424	112.587					Enterobacter	8.0–16.0 dSm-1	-50~-25kPa	Food crops	Loam	Gramineae	6-8																									43.34	4.68	4	19.69	4.63	4
34	Huang et al.,2019	37.424	112.587					Enterobacter	8.0–16.0 dSm-1	-50~-25kPa	Food crops	Loam	Gramineae	6-8																									42.4	4.41	4	19.69	4.63	4
34	Huang et al.,2019	37.424	112.587					Enterobacter	8.0–16.0 dSm-1	-50~-25kPa	Food crops	Loam	Gramineae	6-8																									68.84	13.45	4	54.46	4.16	4
34	Huang et al.,2019	37.424	112.587					Enterobacter	8.0–16.0 dSm-1	-50~-25kPa	Food crops	Loam	Gramineae	6-8																									68.05	7.05	4	54.46	4.16	4
35	Han et al.,2018	19.014	109.414	1.0×108							Food crops	Loam	Gramineae																										8	0.8	3	5.1	0.5	3	7.2	0.7	3	4.9	0.4
35	Han et al.,2018	19.014	109.414	1.0×108							Food crops	Loam	Gramineae																										7.5	0.7	3	5.1	0.5	3	6.3	0.6	3	4.9	0.4
36	Bakhshandeh et al.,2017	36.33	53	1.0×106	25	40	Field				Food crops	Sandy loam	Gramineae	6-8	18.2	0.95	3	16.5	0.51	3
36	Bakhshandeh et al.,2017	36.33	53	1.0×106	25	40	Field				Food crops	Sandy loam	Gramineae	6-8	18.3	0.16	3	16.5	0.51	3
36	Bakhshandeh et al.,2017	36.33	53	1.0×106	25	40	Field				Food crops	Sandy loam	Gramineae	6-8	19.5	0.82	3	16.5	0.51	3
36	Bakhshandeh et al.,2017	36.33	53	1.0×106	25	40	Field				Food crops	Sandy loam	Gramineae	6-8	20.2	0.52	3	18.5	1.11	3
36	Bakhshandeh et al.,2017	36.33	53	1.0×106	25	40	Field				Food crops	Sandy loam	Gramineae	6-8	19.4	1.24	3	18.5	1.11	3
36	Bakhshandeh et al.,2017	36.33	53	1.0×106	25	40	Field				Food crops	Sandy loam	Gramineae	6-8	21.9	1.18	3	18.5	1.11	3
36	Bakhshandeh et al.,2017	36.33	53	1.0×106	25	40	Field				Food crops	Sandy loam	Gramineae	6-8	24.4	0.89	3	19.6	0.44	3
36	Bakhshandeh et al.,2017	36.33	53	1.0×106	25	40	Field				Food crops	Sandy loam	Gramineae	6-8	24.1	0.72	3	19.6	0.44	3
36	Bakhshandeh et al.,2017	36.33	53	1.0×106	25	40	Field				Food crops	Sandy loam	Gramineae	6-8	25.4	0.8	3	19.6	0.44	3
36	Bakhshandeh et al.,2017	36.33	53	1.0×106	25	40	Field				Food crops	Sandy loam	Gramineae	6-8	25.2	0.75	3	20	0.41	3
36	Bakhshandeh et al.,2017	36.33	53	1.0×106	25	40	Field				Food crops	Sandy loam	Gramineae	6-8	25.2	0.77	3	20	0.41	3
36	Bakhshandeh et al.,2017	36.33	53	1.0×106	25	40	Field				Food crops	Sandy loam	Gramineae	6-8	25.1	0.53	3	20	0.41	3
36	Bakhshandeh et al.,2017	36.33	53	1.0×106	25	40	Field				Food crops	Sandy loam	Gramineae	6-8	376.1	36	3	362	36	3
36	Bakhshandeh et al.,2017	36.33	53	1.0×106	25	40	Field				Food crops	Sandy loam	Gramineae	6-8	372.3	36	3	362	36	3
36	Bakhshandeh et al.,2017	36.33	53	1.0×106	25	40	Field				Food crops	Sandy loam	Gramineae	6-8	402.7	36	3	362	36	3
36	Bakhshandeh et al.,2017	36.33	53	1.0×106	25	40	Field				Food crops	Sandy loam	Gramineae	6-8	448.4	36	3	388.8	36	3
36	Bakhshandeh et al.,2017	36.33	53	1.0×106	25	40	Field				Food crops	Sandy loam	Gramineae	6-8	435.7	36	3	388.8	36	3
36	Bakhshandeh et al.,2017	36.33	53	1.0×106	25	40	Field				Food crops	Sandy loam	Gramineae	6-8	495.2	36	3	388.8	36	3
36	Bakhshandeh et al.,2017	36.33	53	1.0×106	25	40	Field				Food crops	Sandy loam	Gramineae	6-8	496.5	36	3	421.8	36	3
36	Bakhshandeh et al.,2017	36.33	53	1.0×106	25	40	Field				Food crops	Sandy loam	Gramineae	6-8	5.4	36	3	421.8	36	3
36	Bakhshandeh et al.,2017	36.33	53	1.0×106	25	40	Field				Food crops	Sandy loam	Gramineae	6-8	532	36	3	421.8	36	3
36	Bakhshandeh et al.,2017	36.33	53	1.0×106	25	40	Field				Food crops	Sandy loam	Gramineae	6-8	505.3	36	3	430.2	36	3
36	Bakhshandeh et al.,2017	36.33	53	1.0×106	25	40	Field				Food crops	Sandy loam	Gramineae	6-8	509.1	36	3	430.2	36	3
36	Bakhshandeh et al.,2017	36.33	53	1.0×106	25	40	Field				Food crops	Sandy loam	Gramineae	6-8	532	36	3	430.2	36	3
37	Naureen et al.,2017	31.2342	73.137	1.0×109	25		Greenhouse	bacillus			Vegetable crops	Loam	Solanaceae																										44.6	1.41	5	30.2	1.2	5
37	Naureen et al.,2017	31.2342	73.137	1.0×109	25		Greenhouse	bacillus			Vegetable crops	Loam	Solanaceae																										52.9	3.2	5	30.2	1.2	5
37	Naureen et al.,2017	31.2342	73.137	1.0×109	25		Greenhouse	bacillus			Vegetable crops	Loam																											76.4	1.34	5	62.6	0.86	5
37	Naureen et al.,2017	31.2342	73.137	1.0×109	25		Greenhouse	bacillus			Vegetable crops	Loam																											83.2	2.26	5	62.6	0.86	5
37	Naureen et al.,2017	31.2342	73.137	1.0×109	25		Greenhouse	bacillus			Vegetable crops	Loam																											2.923	0.2	5	2.281	0.2	5	1.521	0.1	5	1.022	0.1
37	Naureen et al.,2017	31.2342	73.137	1.0×109	25		Greenhouse	bacillus			Vegetable crops	Loam																											3.481	0.3	5	2.281	0.2	5	1.782	0.1	5	1.022	0.1
37	Naureen et al.,2017	31.2342	73.137	1.0×109	25		Greenhouse	bacillus			Vegetable crops	Loam																											4.883	0.4	5	3.778	0.3	5	2.733	0.2	5	2.436	0.2
37	Naureen et al.,2017	31.2342	73.137	1.0×109	25		Greenhouse	bacillus			Vegetable crops	Loam																											5.584	0.5	5	3.778	0.3	5	2.673	0.2	5	2.436	0.2
37	Naureen et al.,2017	31.2342	73.137	1.0×109	25		Greenhouse	bacillus			Vegetable crops	Loam																											15.362	1.5	5	10.48	1	5	7.997	0.7	5	9.259	0.9
37	Naureen et al.,2017	31.2342	73.137	1.0×109	25		Greenhouse	bacillus			Vegetable crops	Loam																											21.338	2.1	5	10.48	1	5	6.566	0.6	5	9.259	0.9
37	Naureen et al.,2017	31.2342	73.137	1.0×109	25		Greenhouse	bacillus			Vegetable crops	Loam																											14.815	1.4	5	11.111	1.1	5	10.69	1	5	9.848	0.9
37	Naureen et al.,2017	31.2342	73.137	1.0×109	25		Greenhouse	bacillus			Vegetable crops	Loam																											15.446	1.5	5	11.111	1.1	5	7.197	0.7	5	9.848	0.9
38	Shen et al.,2016	30.26	106.26	3×108	18.3	1,115		bacillus			Fruit tree	Loam		6-8													15.701	1.5	4	14.939	1.4	4	77.419	7.7	4	56.698	5.6	4	9.615	0.9	4	2.429	0.2	4
38	Shen et al.,2016	30.26	106.26	3×108	18.3	1,115		bacillus			Fruit tree	Loam		6-8													18.191	1.8	4	19.055	1.9	4	109.526	10	4	83.795	8.3	4	15.308	1.5	4	2.429	0.2	4
39	Israr et al.,2016	33.74	73.13		25			Pseudomonas	4.0–8.0 dSm-1	-50~-25kPa	Food crops	Clay loam	Leguminosae	6-8							7.369	0.7	3	7.544	0.7	3													39.72	4.02	3	38.47	3.78	3	26.15	1.91	3	19.47	1.79
39	Israr et al.,2016	33.74	73.13		25			Pseudomonas	4.0–8.0 dSm-1	-50~-25kPa	Food crops	Clay loam	Leguminosae	6-8							7.552	0.7	3	7.719	0.7	3													67.91	3.32	3	50.05	2.48	3	34.76	1.55	3	28.14	1.95
40	Shakeel et al.,2015	33.738	73.0845	1.0×109				bacillus			Food crops	Clay loam	Gramineae		32.8	2.3	3	23.3	2.3	3																			69.2	6.9	3	52.7	5.2	3
40	Shakeel et al.,2015	33.738	73.0845	1.0×109				bacillus			Food crops	Clay loam	Gramineae		30	2.3	3	23.3	2.3	3																			61.1	6.1	3	52.7	5.2	3
40	Shakeel et al.,2015	33.738	73.0845	1.0×109				bacillus			Food crops	Clay loam	Gramineae		33.2	2.3	3	23.3	2.3	3																			71.1	7.1	3	52.7	5.2	3
40	Shakeel et al.,2015	33.738	73.0845	1.0×109				bacillus			Food crops	Clay loam	Gramineae		32	2.3	3	34.5	2.3	3																			95.5	9.5	3	88.2	8.8	3
40	Shakeel et al.,2015	33.738	73.0845	1.0×109				bacillus			Food crops	Clay loam	Gramineae		35.4	2.3	3	34.5	2.3	3																			92.1	9.2	3	88.2	8.8	3
40	Shakeel et al.,2015	33.738	73.0845	1.0×109				bacillus			Food crops	Clay loam	Gramineae		45.8	2.3	3	34.5	2.3	3																			97.1	9.7	3	88.2	8.8	3
40	Shakeel et al.,2015	33.738	73.0845	1.0×109				bacillus			Food crops	Clay loam	Gramineae		24.8	2.3	3	20.3	2.3	3																			72.5	7.2	3	66.8	6.6	3
40	Shakeel et al.,2015	33.738	73.0845	1.0×109				bacillus			Food crops	Clay loam	Gramineae		24.6	2.3	3	20.3	2.3	3																			71.2	7.1	3	66.8	6.6	3
40	Shakeel et al.,2015	33.738	73.0845	1.0×109				bacillus			Food crops	Clay loam	Gramineae		26.4	2.3	3	20.3	2.3	3																			76.7	7.6	3	66.8	6.6	3
40	Shakeel et al.,2015	33.738	73.0845	1.0×109				bacillus			Food crops	Clay loam	Gramineae		32.3	2.3	3	30.4	2.3	3																			92.3	9.2	3	79.1	7.9	3
40	Shakeel et al.,2015	33.738	73.0845	1.0×109				bacillus			Food crops	Clay loam	Gramineae		31.9	2.3	3	30.4	2.3	3																			81.8	8.1	3	79.1	7.9	3
40	Shakeel et al.,2015	33.738	73.0845	1.0×109				bacillus			Food crops	Clay loam	Gramineae		38.6	2.3	3	30.4	2.3	3																			100.9	10	3	79.1	7.9	3
41	Sarathambal et al.,2015	22.195	88.3451	1.0×1010	32	1750	Field				Food crops	Loam	Gramineae	＞8	4997	344.75	3	3034	118.56	3																			18.8	1.42	3	12.5	1.22	3	7.9	0.71	3	5.8	0.59
41	Sarathambal et al.,2015	22.1949.6	88.3451	1.0×1010	32	1750	Field				Food crops	Loam	Gramineae	＞8	4012	436.6	3	3035	119.56	3																			17.2	0.14	3	12.5	1.22	3	9.6	0.66	3	5.8	0.59
41	Sarathambal et al.,2015	22.1949.6	88.3451	1.0×1010	32	1750	Field				Food crops	Loam	Gramineae	＞8	4645	290.96	3	3036	120.56	3																			13.5	1.31	3	12.5	1.22	3	8.3	0.66	3	5.8	0.59
41	Sarathambal et al.,2015	22.1949.6	88.3451	1.0×1010	32	1750	Field				Food crops	Loam	Gramineae	＞8																									118.54	7.89	3	101.82	5.78	3
41	Sarathambal et al.,2015	22.1949.6	88.3451	1.0×1010	32	1750	Field				Food crops	Loam	Gramineae	＞8																									112.76	8.97	3	101.82	5.78	3
41	Sarathambal et al.,2015	22.1949.6	88.3451	1.0×1010	32	1750	Field				Food crops	Loam	Gramineae	＞8																									114.94	6.78	3	101.82	5.78	3
42	Anwar et al.,2022	44.4837	91.1723		28			bacillus			Food crops	Loam	Gramineae																										17.121	1.7	3	14.343	1.4	3
42	Anwar et al.,2022	44.4837	91.1723		28			bacillus			Food crops	Loam	Gramineae																										18.283	1.8	3	14.343	1.4	3
42	Anwar et al.,2022	44.4837	91.1723		28			bacillus			Food crops	Loam	Gramineae																										19.04	1.9	3	14.343	1.4	3
42	Anwar et al.,2022	44.4837	91.1723		28			bacillus			Food crops	Loam	Gramineae																										18.788	1.8	3	14.343	1.4	3
42	Anwar et al.,2022	44.4837	91.1723		28			bacillus			Food crops	Loam	Gramineae																										18.03	1.8	3	14.343	1.4	3
42	Anwar et al.,2022	44.4837	91.1723		28			bacillus			Food crops	Loam	Gramineae																										18.99	1.8	3	14.343	1.4	3
42	Anwar et al.,2022	44.4837	91.1723		28			bacillus			Food crops	Loam	Gramineae																										18.182	1.8	3	14.343	1.4	3
42	Anwar et al.,2022	44.4837	91.1723		28			bacillus			Food crops	Loam	Gramineae																										21.061	2.1	3	14.343	1.4	3
43	Hnini et al.,2024	31.9	119.1	1.0×107	15.4	1106	Field	bacillus				Loam		6-8							7.6	0.7	3	7.3	0.7	3	0.6	0.01	3	0.43	0.02	3	160	16	3	110	11	3
43	Hnini et al.,2024	31.9	119.1	1.0×107	15.4	1106	Field	bacillus				Loam		6-8							7.6	0.7	3	7.4	0.7	3							170	16	3	110	11	3
44	Sarikhani et al.,2018	38.0541	46.2108	1.0×108				Pseudomonas			Vegetable crops	Clay loam	Solanaceae	6-8																									41.2	4.1	3	41.2	4.1	3
44	Sarikhani et al.,2018	38.0541	46.2108	1.0×108				Pseudomonas			Vegetable crops	Clay loam	Solanaceae	6-8																									44.3	4.1	3	41.2	4.1	3
44	Sarikhani et al.,2018	38.0541	46.2108	1.0×108				Pseudomonas			Vegetable crops	Clay loam	Solanaceae	6-8																									41.8	4.1	3	41.2	4.1	3
44	Sarikhani et al.,2018	38.0541	46.2108	1.0×108				Pseudomonas			Vegetable crops	Clay loam	Solanaceae	6-8																									46.2	4.1	3	41.2	4.1	3
44	Sarikhani et al.,2018	38.0541	46.2108	1.0×108				Pseudomonas			Vegetable crops	Clay loam	Solanaceae	6-8																									43.5	4.1	3	41.2	4.1	3
44	Sarikhani et al.,2018	38.0541	46.2108	1.0×108				Pseudomonas			Vegetable crops	Clay loam	Solanaceae	6-8																									41.6	4.1	3	41.2	4.1	3
44	Sarikhani et al.,2018	38.0541	46.2108	1.0×108				Pseudomonas			Vegetable crops	Clay loam	Solanaceae	6-8																									41.2	4.1	3	41.2	4.1	3
44	Sarikhani et al.,2018	38.0541	46.2108	1.0×108				Pseudomonas			Vegetable crops	Clay loam	Solanaceae	6-8																									40.6	4.1	3	41.2	4.1	3
44	Sarikhani et al.,2018	38.0541	46.2108	1.0×108				Pseudomonas			Vegetable crops	Clay loam	Solanaceae	6-8																									42	4.1	3	41.2	4.1	3
44	Sarikhani et al.,2018	38.0541	46.2108	1.0×108				Pseudomonas			Vegetable crops	Clay loam	Solanaceae	6-8																									39.1	4.1	3	41.2	4.1	3
44	Sarikhani et al.,2018	38.0541	46.2108	1.0×108				Pseudomonas			Vegetable crops	Clay loam	Solanaceae	6-8																									41.7	4.1	3	41.2	4.1	3
44	Sarikhani et al.,2018	38.0541	46.2108	1.0×108				Pseudomonas			Vegetable crops	Clay loam	Solanaceae	6-8																									44.6	4.1	3	41.2	4.1	3
44	Sarikhani et al.,2018	38.0541	46.2108	1.0×108				Pseudomonas			Vegetable crops	Clay loam	Solanaceae	6-8																									41.5	4.1	3	41.2	4.1	3
44	Sarikhani et al.,2018	38.0541	46.2108	1.0×108				Pseudomonas			Vegetable crops	Clay loam	Solanaceae	6-8																									42.6	4.1	3	41.2	4.1	3
44	Sarikhani et al.,2018	38.0541	46.2108	1.0×108				Pseudomonas			Vegetable crops	Clay loam	Solanaceae	6-8																									48.1	4.1	3	41.2	4.1	3
45	Meena et al.,2015	25.3333	83					Aspergillus				Loam									6.75	0.5	3	7.6	0.5	3
45	Meena et al.,2015	25.3333	83					Aspergillus				Loam									6.59	0.5	3	7.6	0.5	3
45	Meena et al.,2015	25.3333	83					Aspergillus				Loam									6.69	0.5	3	7.6	0.5	3
45	Meena et al.,2015	25.3333	83					Aspergillus				Loam									6.59	0.5	3	7.6	0.5	3
45	Meena et al.,2015	25.3333	83					Aspergillus				Loam									6.64	0.5	3	7.6	0.5	3
45	Meena et al.,2015	25.3333	83					Aspergillus				Loam									7.02	0.5	3	7.6	0.5	3
45	Meena et al.,2015	25.3333	83					Aspergillus				Loam									7.02	0.5	3	7.6	0.5	3
45	Meena et al.,2015	25.3333	83					Aspergillus				Loam									6.2	0.5	3	7.6	0.5	3
45	Meena et al.,2015	25.3333	83					Aspergillus				Loam									7.35	0.5	3	7.6	0.5	3
45	Meena et al.,2015	25.3333	83					Aspergillus				Loam									7.07	0.5	3	7.6	0.5	3
45	Meena et al.,2015	25.3333	83					Aspergillus				Loam									6.75	0.5	3	7.6	0.5	3
45	Meena et al.,2015	25.3333	83					Aspergillus				Loam									7.24	0.5	3	7.6	0.5	3
45	Meena et al.,2015	25.3333	83					Aspergillus				Loam									5.5	0.5	3	7.6	0.5	3
45	Meena et al.,2015	25.3333	83					Aspergillus				Loam									5.12	0.5	3	7.6	0.5	3
45	Meena et al.,2015	25.3333	83					Aspergillus				Loam									5.33	0.5	3	7.6	0.5	3
45	Meena et al.,2015	25.3333	83					Aspergillus				Loam									5.33	0.5	3	7.6	0.5	3
45	Meena et al.,2015	25.3333	83					Aspergillus				Loam									5.33	0.5	3	7.6	0.5	3
45	Meena et al.,2015	25.3333	83					Aspergillus				Loam									5.5	0.5	3	7.6	0.5	3
45	Meena et al.,2015	25.3333	83					Aspergillus				Loam									6.69	0.5	3	7.6	0.5	3
45	Meena et al.,2015	25.3333	83					Aspergillus				Loam									4.63	0.5	3	7.6	0.5	3
45	Meena et al.,2015	25.3333	83					Aspergillus				Loam									6.97	0.5	3	7.6	0.5	3
45	Meena et al.,2015	25.3333	83					Aspergillus				Loam									6.8	0.5	3	7.6	0.5	3
45	Meena et al.,2015	25.3333	83					Aspergillus				Loam									6.48	0.5	3	7.6	0.5	3
45	Meena et al.,2015	25.3333	83					Aspergillus				Loam									6.97	0.5	3	7.6	0.5	3
45	Meena et al.,2015	25.3333	83					Aspergillus				Loam									4.41	0.5	3	7.6	0.5	3
45	Meena et al.,2015	25.3333	83					Aspergillus				Loam									4.46	0.5	3	7.6	0.5	3
45	Meena et al.,2015	25.3333	83					Aspergillus				Loam									5.28	0.5	3	7.6	0.5	3
45	Meena et al.,2015	25.3333	83					Aspergillus				Loam									5	0.5	3	7.6	0.5	3
45	Meena et al.,2015	25.3333	83					Aspergillus				Loam									4.84	0.5	3	7.6	0.5	3
45	Meena et al.,2015	25.3333	83					Aspergillus				Loam									4.14	0.5	3	7.6	0.5	3
45	Meena et al.,2015	25.3333	83					Aspergillus				Loam									6.42	0.5	3	7.6	0.5	3
45	Meena et al.,2015	25.3333	83					Aspergillus				Loam									4.52	0.5	3	7.6	0.5	3
45	Meena et al.,2015	25.3333	83					Aspergillus				Loam									6.64	0.5	3	7.6	0.5	3
45	Meena et al.,2015	25.3333	83					Aspergillus				Loam									6.48	0.5	3	7.6	0.5	3
45	Meena et al.,2015	25.3333	83					Aspergillus				Loam									6.69	0.5	3	7.6	0.5	3
45	Meena et al.,2015	25.3333	83					Aspergillus				Loam									6.37	0.5	3	7.6	0.5	3
45	Meena et al.,2015	25.3333	83					Aspergillus				Loam									6.92	0.5	3	7.6	0.5	3
45	Meena et al.,2015	25.3333	83					Aspergillus				Loam									6.81	0.5	3	7.6	0.5	3
45	Meena et al.,2015	25.3333	83					Aspergillus				Loam									6.52	0.5	3	7.6	0.5	3
45	Meena et al.,2015	25.3333	83					Aspergillus				Loam									7.15	0.5	3	7.6	0.5	3
45	Meena et al.,2015	25.3333	83					Aspergillus				Loam									7.04	0.5	3	7.6	0.5	3
45	Meena et al.,2015	25.3333	83					Aspergillus				Loam									7.04	0.5	3	7.6	0.5	3
45	Meena et al.,2015	25.3333	83					Aspergillus				Loam									6.98	0.5	3	7.6	0.5	3
45	Meena et al.,2015	25.3333	83					Aspergillus				Loam									7.04	0.5	3	7.6	0.5	3
45	Meena et al.,2015	25.3333	83					Aspergillus				Loam									6.92	0.5	3	7.6	0.5	3
45	Meena et al.,2015	25.3333	83					Aspergillus				Loam									6.75	0.5	3	7.6	0.5	3
45	Meena et al.,2015	25.3333	83					Aspergillus				Loam									6.07	0.5	3	7.6	0.5	3
45	Meena et al.,2015	25.3333	83					Aspergillus				Loam									7.15	0.5	3	7.6	0.5	3
45	Meena et al.,2015	25.3333	83					Aspergillus				Loam									6.81	0.5	3	7.6	0.5	3
45	Meena et al.,2015	25.3333	83					Aspergillus				Loam									6.47	0.5	3	7.6	0.5	3
45	Meena et al.,2015	25.3333	83					Aspergillus				Loam									6.35	0.5	3	7.6	0.5	3
45	Meena et al.,2015	25.3333	83					Aspergillus				Loam									7.15	0.5	3	7.6	0.5	3
45	Meena et al.,2015	25.3333	83					Aspergillus				Loam									6.81	0.5	3	7.6	0.5	3
45	Meena et al.,2015	25.3333	83					Aspergillus				Loam									6.58	0.5	3	7.6	0.5	3
45	Meena et al.,2015	25.3333	83					Aspergillus				Loam									6.58	0.5	3	7.6	0.5	3
45	Meena et al.,2015	25.3333	83					Aspergillus				Loam									6.75	0.5	3	7.6	0.5	3
45	Meena et al.,2015	25.3333	83					Aspergillus				Loam									6.52	0.5	3	7.6	0.5	3
45	Meena et al.,2015	25.3333	83					Aspergillus				Loam									6.7	0.5	3	7.6	0.5	3
45	Meena et al.,2015	25.3333	83					Aspergillus				Loam									5.9	0.5	3	7.6	0.5	3
45	Meena et al.,2015	25.3333	83					Aspergillus				Loam									7.04	0.5	3	7.6	0.5	3
45	Meena et al.,2015	25.3333	83					Aspergillus				Loam									5.9	0.5	3	7.6	0.5	3
45	Meena et al.,2015	25.3333	83					Aspergillus				Loam									5.62	0.5	3	7.6	0.5	3
45	Meena et al.,2015	25.3333	83					Aspergillus				Loam									5.79	0.5	3	7.6	0.5	3
45	Meena et al.,2015	25.3333	83					Aspergillus				Loam									6.18	0.5	3	7.6	0.5	3
45	Meena et al.,2015	25.3333	83					Aspergillus				Loam									6.07	0.5	3	7.6	0.5	3
45	Meena et al.,2015	25.3333	83					Aspergillus				Loam									6.07	0.5	3	7.6	0.5	3
45	Meena et al.,2015	25.3333	83					Aspergillus				Loam									5.39	0.5	3	7.6	0.5	3
45	Meena et al.,2015	25.3333	83					Aspergillus				Loam									5.16	0.5	3	7.6	0.5	3
45	Meena et al.,2015	25.3333	83					Aspergillus				Loam									5.96	0.5	3	7.6	0.5	3
45	Meena et al.,2015	25.3333	83					Aspergillus				Loam									6.07	0.5	3	7.6	0.5	3
45	Meena et al.,2015	25.3333	83					Aspergillus				Loam									5.56	0.5	3	7.6	0.5	3
45	Meena et al.,2015	25.3333	83					Aspergillus				Loam									5.9	0.5	3	7.6	0.5	3
46	Sun et al.,2020	22.35	114.29	1.0×108	28	1000						Clay loam		＜6																									21.06	5.23	3	10.16	1.5	3
46	Sun et al.,2020	22.35	114.29	1.0×108	28	1000						Clay loam		＜6																									29.8	4.11	3	10.16	1.5	3
46	Sun et al.,2020	22.35	114.29	1.0×108	28	1000						Clay loam		＜6																									22.16	4.89	3	10.16	1.5	3
47	Wang et al.,2023	28.4	77.12	1.5×108	18			bacillus				Clay loam	Gramineae	6-8																			107.9	10	3	87.2	10	3
47	Wang et al.,2023	28.4	77.12					bacillus				Clay loam	Gramineae	6-8																			114.9	10	3	87.2	10	3
47	Wang et al.,2023	28.4	77.12					bacillus				Clay loam	Gramineae	6-8																			125.1	10	3	87.2	10	3
47	Wang et al.,2023	28.4	77.12					bacillus				Clay loam	Gramineae	6-8																			122	10	3	84.7	10	3
47	Wang et al.,2023	28.4	77.12					bacillus				Clay loam	Gramineae	6-8																			130.2	10	3	84.7	10	3
47	Wang et al.,2023	28.4	77.12					bacillus				Clay loam	Gramineae	6-8																			136.5	10	3	84.7	10	3
48	Chen et al.,2022	32.0625	118.827					bacillus				Loam
48	Chen et al.,2022	32.0625	118.827					bacillus				Loam
48	Chen et al.,2022	32.0625	118.827					bacillus				Loam
48	Chen et al.,2022	32.0625	118.827					bacillus				Loam
48	Chen et al.,2022	32.0625	118.827					bacillus				Loam
48	Chen et al.,2022	32.0625	118.827					bacillus				Loam
48	Chen et al.,2022	32.0625	118.827					bacillus				Loam
48	Chen et al.,2022	32.0625	118.827					bacillus				Loam
48	Chen et al.,2022	32.0625	118.827					bacillus				Loam
48	Chen et al.,2022	32.0625	118.827					bacillus				Loam
48	Chen et al.,2022	32.0625	118.827					bacillus				Loam
48	Chen et al.,2022	32.0625	118.827					bacillus				Loam
48	Chen et al.,2022	32.0625	118.827					bacillus				Loam
48	Chen et al.,2022	32.0625	118.827					bacillus				Loam
48	Chen et al.,2022	32.0625	118.827					bacillus				Loam
48	Chen et al.,2022	32.0625	118.827					bacillus				Loam
48	Chen et al.,2022	32.0625	118.827					bacillus				Loam
48	Chen et al.,2022	32.0625	118.827					bacillus				Loam
48	Chen et al.,2022	32.0625	118.827					bacillus				Loam
48	Chen et al.,2022	32.0625	118.827					bacillus				Loam
48	Chen et al.,2022	32.0625	118.827					bacillus				Loam
48	Chen et al.,2022	32.0625	118.827					bacillus				Loam
48	Chen et al.,2022	32.0625	118.827					bacillus				Loam
48	Chen et al.,2022	32.0625	118.827					bacillus				Loam
48	Chen et al.,2022	32.0625	118.827					bacillus				Loam
48	Chen et al.,2022	32.0625	118.827					bacillus				Loam
48	Chen et al.,2022	32.0625	118.827					bacillus				Loam
48	Chen et al.,2022	32.0625	118.827					bacillus				Loam
48	Chen et al.,2022	32.0625	118.827					bacillus				Loam
49	Nawaz et al.,2023	31.4187	73.0791	1.0×108				Pseudomonas			Food crops	Loam	Gramineae																				16.1	1	3	12.6	1	3	109.5	10	3	97.5	9.7	3	13	1.3	3	9	0.9
49	Nawaz et al.,2023	31.4187	73.0791	1.0×108				Pseudomonas			Food crops	Loam	Gramineae																				15.8	1	3	12.2	1	3	101	10	3	93	9.3	3	15.5	1.5	3	15	1.5
49	Nawaz et al.,2023	31.4187	73.0791	1.0×108				Pseudomonas			Food crops	Loam	Gramineae																				15	1	3	11	1	3	107	9	3	89.5	8.9	3	14	1.4	3	12.5	1.2
49	Nawaz et al.,2023	31.4187	73.0791	1.0×108				Pseudomonas			Food crops	Loam	Gramineae																				10	1	3	15.6	1	3	95.5	9	3	93.5	9.3	3	15.5	1.5	3	16	1.6
49	Nawaz et al.,2023	31.4187	73.0791	1.0×108				Pseudomonas	4.0–8.0 dSm-1		Food crops	Loam	Gramineae																				14.8	1	3	8	1	3	92.5	9	3	78.33	7.8	3	13.5	1.3	3	11	1.1
49	Nawaz et al.,2023	31.4187	73.0791	1.0×108				Pseudomonas	4.0–8.0 dSm-1		Food crops	Loam	Gramineae		32	2	3	25	2	3													14	1	3	7.7	1	3	111.5	9	3	84.33	8.4	3	17.5	1.7	3	8.66	0.8
49	Nawaz et al.,2023	31.4187	73.0791	1.0×108				Pseudomonas	4.0–8.0 dSm-1		Food crops	Loam	Gramineae		29	2	3	20	2	3													17	1	3	12.5	1	3	97.35	9	3	99.5	9.9	3	15	1.5	3	18	1.8
49	Nawaz et al.,2023	31.4187	73.0791	1.0×108				Pseudomonas	4.0–8.0 dSm-1		Food crops	Loam	Gramineae																				16.2	1	3	12	1	3	78	7	3	91	9.1	3	11.5	1.1	3	19.5	1.9
49	Nawaz et al.,2023	31.4187	73.0791	1.0×108				Pseudomonas	8.0–16.0 dSm-1		Food crops	Loam	Gramineae																				16.2	1	3	12	1	3	111.5	10	3	86	8.6	3	12	1.2	3	18	1.8
49	Nawaz et al.,2023	31.4187	73.0791	1.0×108				Pseudomonas	8.0–16.0 dSm-1		Food crops	Loam	Gramineae																				15	1	3	11.7	1	3	107.5	10	3	85	8.5	3	12.5	1.2	3	10.5	1
49	Nawaz et al.,2023	31.4187	73.0791	1.0×108				Pseudomonas	8.0–16.0 dSm-1		Food crops	Loam	Gramineae																				15	1	3	12	1	3	85.5	8	3	92.5	9.2	3	12	1.2	3	17	1.7
49	Nawaz et al.,2023	31.4187	73.0791	1.0×108				Pseudomonas	8.0–16.0 dSm-1		Food crops	Loam	Gramineae																				14	1	3	11.6	1	3	70.5	7	3	87	8.7	3	11.5	1.1	3	13.5	1.3
50	Abbas et al.,2024	31.4187	73.0791	1.0×107	25			Pseudomonas			Food crops	Loam	Gramineae		24.1	2.4	3	16.5	1.6	3																			54.085	5	3	48.169	4.8	3	21.677	2.1	3	19.146	1.9
50	Abbas et al.,2024	31.4187	73.0791	1.0×107	25			Pseudomonas			Food crops	Loam	Gramineae		17.3	1.7	3	16.5	1.6	3																			51.127	5	3	48.169	4.8	3	20.728	2	3	19.146	1.9
50	Abbas et al.,2024	31.4187	73.0791	1.0×107	25			Pseudomonas			Food crops	Loam	Gramineae		17.3	1.7	3	16.5	1.6	3																			49.437	5	3	48.169	4.8	3	21.677	2.1	3	19.146	1.9
50	Abbas et al.,2024	31.4187	73.0791	1.0×107	25			Pseudomonas			Food crops	Loam	Gramineae		22.6	2.2	3	16.5	1.6	3																			48.169	5	3	48.169	4.8	3	21.203	2.1	3	19.146	1.9
50	Abbas et al.,2024	31.4187	73.0791	1.0×107	25			Pseudomonas			Food crops	Loam	Gramineae		19.8	1.9	3	16.5	1.6	3																			57.042	5	3	48.169	4.8	3	20.253	2	3	19.146	1.9
50	Abbas et al.,2024	31.4187	73.0791	1.0×107	25			Pseudomonas			Food crops	Loam	Gramineae		23.3	2.3	3	16.5	1.6	3																									26.566	2.6	3	22.409	2.2
50	Abbas et al.,2024	31.4187	73.0791	1.0×107	25			Pseudomonas			Food crops	Loam	Gramineae		11	1.1	3	16.5	1.6	3																									28.012	2.8	3	22.409	2.2
50	Abbas et al.,2024	31.4187	73.0791					Pseudomonas			Food crops	Loam	Gramineae																																24.036	2.4	3	22.409	2.2
50	Abbas et al.,2024	31.4187	73.0791					Pseudomonas			Food crops	Loam	Gramineae																																25.482	2.5	3	22.409	2.2
50	Abbas et al.,2024	31.4187	73.0791					Pseudomonas			Food crops	Loam	Gramineae																																21.687	2.1	3	22.409	2.2
51	Fatema et al.,2024	24.09	90.25					bacillus			Food crops	Loam	Gramineae	6-8																									85.663	8.5	3	72.363	7	3
51	Fatema et al.,2024	24.09	90.25					Aspergillus			Food crops	Loam	Gramineae	6-8																									105.773	10	3	91.048	9	3
51	Fatema et al.,2024	24.09	90.25					Aspergillus			Food crops	Loam	Gramineae	6-8																									107.199	10	3	96.114	9	3
52	Devi et al.,2023	31.35	78.25					bacillus			Food crops	Loam	Leguminosae																										77.4	1.53	3	47.2	2.77	3	17.2	1.21	3	8.6	1.06
52	Devi et al.,2023	31.35	78.25					bacillus			Food crops	Loam	Leguminosae																										112.6	2.49	3	86.93	1.19	3	15.53	0.9	3	9.6	0.45
52	Devi et al.,2023	31.35	78.25					bacillus			Food crops	Loam	Leguminosae																										49.73	0.31	3	39.33	0.74	3	28.57	1.47	3	19.57	1.27
53	Mir et al.,2021	34.16	74.556				Greenhouse	Rhizobium			Food crops	Loam																											20.122	2	3	14.024	1.4	3	16.076	1.6	3	10.76	1
53	Mir et al.,2021	34.16	74.556				Greenhouse	Rhizobium			Food crops	Loam																											15.707	1.5	3	14.024	1.4	3	11.899	1.1	3	10.76	1
53	Mir et al.,2021	34.16	74.556				Greenhouse	Rhizobium			Food crops	Loam																											23.933	2.3	3	14.024	1.4	3	18.987	1.8	3	10.76	1
54	Li et al.,2024	43.1555	124.342					bacillus			Vegetable crops	Loam	Solanaceae																										16.854	1.6	6	14.106	1.4	6	398.22	10.63	6	283.28	6.76
54	Li et al.,2024	43.1555	124.342					bacillus			Vegetable crops	Loam	Solanaceae																										26.546	2.6	6	18.364	1.8	6	755.66	9.63	6	561.13	10.02
54	Li et al.,2024	43.1555	124.342					bacillus			Vegetable crops	Loam	Solanaceae																										34.004	3.4	6	28.931	2.8	6	1098.58	31.25	6	841.14	14.83
54	Li et al.,2024	43.1555	124.342					bacillus				Loam	Solanaceae																										21.926	2.1	6	16.763	1.6	6	653.16	9.06	6	468.55	8.72
55	Syaziana et al.,2024	2.1545	102.99					Enterobacter				Sandy loam	Solanaceae																										14.028	1.4	4	7.083	0.7	4
55	Syaziana et al.,2024	2.1545	102.99					Enterobacter				Sandy loam	Solanaceae																										16.944	1.6	4	7.083	0.7	4
56	Liang et al.,2024	40.25	118.56								Vegetable crops	Loam	Solanaceae																										17.683	1.7	3	14.538	1.4	3
56	Liang et al.,2024	40.25	118.56					bacillus			Vegetable crops	Loam	Solanaceae																										15.579	1.5	3	14.538	1.4	3
56	Liang et al.,2024	40.25	118.56								Vegetable crops	Loam	Solanaceae																										15.303	1.5	3	14.538	1.4	3
56	Liang et al.,2024	40.25	118.56								Vegetable crops	Loam	Solanaceae																										15.621	1.5	3	14.538	1.4	3
56	Liang et al.,2024	40.25	118.56					bacillus			Vegetable crops	Loam	Solanaceae																										15.303	1.5	3	14.538	1.4	3
56	Liang et al.,2024	40.25	118.56								Vegetable crops	Loam	Solanaceae																										14.665	1.4	3	14.538	1.4	3
56	Liang et al.,2024	40.25	118.56								Vegetable crops	Loam	Solanaceae																										14.538	1.4	3	14.538	1.4	3
56	Liang et al.,2024	40.25	118.56					bacillus			Vegetable crops	Loam	Solanaceae																										14.665	1.4	3	14.538	1.4	3
56	Liang et al.,2024	40.25	118.56								Vegetable crops	Loam	Solanaceae																										13.092	1.3	3	14.538	1.4	3
56	Liang et al.,2024	40.25	118.56				Field				Vegetable crops	Loam			118350	48.2	3	102965	39.4	3
56	Liang et al.,2024	40.25	118.56				Field	bacillus			Vegetable crops	Loam			109911	24.1	3	102965	39.4	3
56	Liang et al.,2024	40.25	118.56				Field				Vegetable crops	Loam			107339	23.1	3	102965	39.4	3
57	Cui et al.,2024							bacillus			Vegetable crops	Loam			45	4.5	3	38	3.8	3																			56.404	5.6	3	48.315	4.8	3
57	Cui et al.,2024										Vegetable crops	Loam			46	4.6	3	38	3.8	3																			58.089	5.8	3	48.315	4.8	3
57	Cui et al.,2024										Vegetable crops	Loam			43	4.3	3	38	3.8	3																			50.674	5	3	48.315	4.8	3
58	Dong, Meiqi et al.,2024											Loam	Gramineae																										21.6	2	3	13.067	1.3	3	15.2	1.5	3	35.2	3.5
59	Rathod, K et al.,2024	22.3	72.61					bacillus				Clay loam	Leguminosae	6-8																									50.02	1.08	3	39.6	0.754	3	4.01	0.08	3	3.4	0.16
60	Liu et al.,2024						Field	Pseudomonas				Loam	Araliaceae
60	Liu et al.,2024						Field	Pseudomonas				Loam	Araliaceae
60	Liu et al.,2024						Field	Pseudomonas				Loam	Araliaceae
60	Liu et al.,2024						Field	Pseudomonas				Loam	Araliaceae
60	Liu et al.,2024						Field	Pseudomonas				Loam	Araliaceae		1.38	0.1	3	1	0.1	3																									11.43	1.99	3	9.66	1.43
61	Wu et al.,2024	36.7281	101.749					bacillus				Loam	Gramineae		14	1.4	3	12.9	1.2	3																			14	1.4	3	12.9	1.2	3	10.123	1	3	9.093	0.9
61	Wu et al.,2024	36.7281	101.749					bacillus				Loam	Gramineae		13.78	1.3	3	12.86	1.2	3																			13.78	1.3	3	12.86	1.2	3	8.971	0.8	3	9.779	0.9
61	Wu et al.,2024	36.7281	101.749					bacillus				Loam	Gramineae		13.885	1.3	3	12.217	1.2	3																			13.885	1.3	3	12.217	1.2	3	9.289	0.9	3	9.509	0.9
61	Wu et al.,2024	36.7281	101.749					bacillus				Loam	Gramineae		12.256	1.2	3	10.43	1	3																			12.256	1.2	3	10.43	1	3	8.554	0.8	3	10.906	1
61	Wu et al.,2024	36.7281	101.749					bacillus				Loam	Gramineae		11.639	1.1	3	10.325	1	3																			11.639	1.1	3	10.325	1	3	7.57	0.7	3	7.745	0.7
61	Wu et al.,2024	36.7281	101.749					bacillus				Loam	Gramineae		14.525	1.4	3	11.672	1.1	3																			14.525	1.4	3	11.672	1.1	3	9.31	0.9	3	7.044	0.7
61	Wu et al.,2024	36.7281	101.749					bacillus				Loam	Gramineae		12.393	1.2	3	12	1.2	3																			12.393	1.2	3	12	1.2	3	6.059	0.6	3	7.241	0.7
61	Wu et al.,2024	36.7281	101.749					bacillus				Loam	Gramineae		13.213	1.3	3	11.607	1.1	3																			13.213	1.3	3	11.607	1.1	3	5.689	0.5	3	7.118	0.7
61	Wu et al.,2024	36.7281	101.749					bacillus				Loam	Gramineae		11.574	1.1	3	10.459	1	3																			11.574	1.1	3	10.459	1	3	7.91	0.7	3	8.4	0.8
61	Wu et al.,2024	36.7281	101.749					bacillus				Loam	Gramineae		10.754	1	3	9.541	0.9	3																			10.754	1	3	9.541	0.9	3	9.68	0.9	3	9.36	0.9
62	Bourak et al.,2024	32.1312	-7.53349				Greenhouse	Pseudomonas			Food crops	Loam	Gramineae	＞8							6.679	0.5	3	5.61	0.5	3													8.212	0.8	3	8.61	0.8	3	9.815	0.9	3	9.138	0.9
62	Bourak et al.,2024	32.1312	-7.53349				Greenhouse				Food crops	Loam	Gramineae	＞8							5.251	0.5	3	5.61	0.5	3													9.478	0.9	3	8.61	0.8	3	8.8	0.8	3	9.138	0.9
62	Bourak et al.,2024	32.1312	-7.53349				Greenhouse	bacillus			Food crops	Loam	Gramineae	＞8							5.251	0.5	3	5.61	0.5	3													10.141	1	3	8.61	0.8	3	9.4	0.9	3	9.138	0.9
63	Saheewala et al.,2023	24.5568	73.7153								Food crops	Loam	Gramineae																										17.66	0.57	3	12	1	3	41.9	0.77	3	37.8	0.69
63	Saheewala et al.,2023	24.5568	73.7153								Food crops	Loam	Gramineae																										19	1	3	12	1	3	48.45	0.39	3	37.8	0.69
63	Saheewala et al.,2023	24.5568	73.7153								Food crops	Loam	Gramineae																										21	1	3	12	1	3	43.57	0.49	3	37.8	0.69
63	Saheewala et al.,2023	24.5568	73.7153								Food crops	Loam	Gramineae																										27.33	0.57	3	12	1	3	48.22	1.06	3	37.8	0.69
63	Saheewala et al.,2023	24.5568	73.7153								Food crops	Loam	Gramineae																										29.33	0.57	3	12	1	3	50.66	0.57	3	37.8	0.69
63	Saheewala et al.,2023	24.5568	73.7153								Food crops	Loam	Gramineae																										19.66	0.57	3	12	1	3	46.65	0.56	3	37.8	0.69
63	Saheewala et al.,2023	24.5568	73.7153								Food crops	Loam	Gramineae																										19.33	1.15	3	12	1	3	45.63	0.54	3	37.8	0.69
63	Saheewala et al.,2023	24.5568	73.7153								Food crops	Loam	Gramineae																										19.33	1.15	3	12	1	3	48.66	0.57	3	37.8	0.69
63	Saheewala et al.,2023	24.5568	73.7153								Food crops	Loam	Gramineae																										17.66	0.57	3	12	1	3	52.64	0.55	3	37.8	0.69
63	Saheewala et al.,2023	24.5568	73.7153								Food crops	Loam	Gramineae																										24.66	0.57	3	12	1	3	48.37	0.32	3	37.8	0.69
63	Saheewala et al.,2023	24.5568	73.7153								Food crops	Loam	Gramineae																										19	1	3	12	1	3	49.05	0.91	3	37.8	0.69
63	Saheewala et al.,2023	24.5568	73.7153								Food crops	Loam	Gramineae																										22	1	3	12	1	3	49.82	0.71	3	37.8	0.69
63	Saheewala et al.,2023	24.5568	73.7153								Food crops	Loam	Gramineae																										31	1	3	22	1	3	53.52	0.45	3	37.8	0.69
63	Saheewala et al.,2023	24.5568	73.7153								Food crops	Loam	Gramineae																										19	1	3	12	1	3	41.86	0.75	3	37.8	0.69
63	Saheewala et al.,2023	24.5568	73.7153								Food crops	Loam	Gramineae																										24.33	0.57	3	12	1	3	45.25	1.08	3	37.8	0.69
63	Saheewala et al.,2023	24.5568	73.7153								Food crops	Loam	Gramineae																										19	1	3	12	1	3	51.83	0.72	3	37.8	0.69
63	Saheewala et al.,2023	24.5568	73.7153								Food crops	Loam	Gramineae																										19	1	3	12	1	3	44	0.86	3	37.8	0.69
63	Saheewala et al.,2023	24.5568	73.7153								Food crops	Loam	Gramineae																										18.33	0.57	3	12	1	3	46.82	0.71	3	37.8	0.69
63	Saheewala et al.,2023	24.5568	73.7153								Food crops	Loam	Gramineae																										18.66	0.57	3	12	1	3	42.9	0.77	3	37.8	0.69
63	Saheewala et al.,2023	24.5568	73.7153								Food crops	Loam	Gramineae																										20.66	0.57	3	12	1	3	51	0.86	3	37.8	0.69
63	Saheewala et al.,2023	24.5568	73.7153								Food crops	Loam	Gramineae																										26.66	0.57	3	22	1	3	52.05	0.91	3	37.8	0.69
63	Saheewala et al.,2023	24.5568	73.7153								Food crops	Loam	Gramineae																										18	1	3	12	1	3	48.66	0.57	3	37.8	0.69
63	Saheewala et al.,2023	24.5568	73.7153								Food crops	Loam	Gramineae																										18.33	0.57	3	12	1	3	40.33	0.57	3	37.8	0.69
63	Saheewala et al.,2023	24.5568	73.7153								Food crops	Loam	Gramineae																										16	1	3	12	1	3	46.1	0.95	3	37.8	0.69
63	Saheewala et al.,2023	24.5568	73.7153								Food crops	Loam	Gramineae																										14.66	0.57	3	12	1	3	52.3	1.13	3	37.8	0.69
63	Saheewala et al.,2023	24.5568	73.7153								Food crops	Loam	Gramineae																										19	1	3	12	1	3	53.66	0.57	3	37.8	0.69
63	Saheewala et al.,2023	24.5568	73.7153								Food crops	Loam	Gramineae																										21	1	3	12	1	3	45.26	1.09	3	37.8	0.69
63	Saheewala et al.,2023	24.5568	73.7153								Food crops	Loam	Gramineae																										17	1	3	12	1	3	40.33	0.57	3	37.8	0.69
63	Saheewala et al.,2023	24.5568	73.7153								Food crops	Loam	Gramineae																										21	1	3	12	1	3	48.33	0.28	3	37.8	0.69
63	Saheewala et al.,2023	24.5568	73.7153								Food crops	Loam	Gramineae																										15.33	0.57	3	12	1	3	41.41	0.5	3	37.8	0.69
63	Saheewala et al.,2023	24.5568	73.7153								Food crops	Loam	Gramineae																										23	1	3	22	1	3	51.95	0.04	3	37.8	0.69
63	Saheewala et al.,2023	24.5568	73.7153								Food crops	Loam	Gramineae																										19.33	0.57	3	12	1	3	43.3	0.25	3	37.8	0.69
63	Saheewala et al.,2023	24.5568	73.7153								Food crops	Loam	Gramineae																										15	1	3	12	1	3	42.43	0.37	3	37.8	0.69
63	Saheewala et al.,2023	24.5568	73.7153								Food crops	Loam	Gramineae																										30.33	0.57	3	22	1	3	54.38	0.33	3	37.8	0.69
63	Saheewala et al.,2023	24.5568	73.7153								Food crops	Loam	Gramineae																										24.66	0.57	3	12	1	3	51.61	0.33	3	37.8	0.69
63	Saheewala et al.,2023	24.5568	73.7153								Food crops	Loam	Gramineae																										24.33	0.57	3	12	1	3	53	0.25	3	37.8	0.69
63	Saheewala et al.,2023	24.5568	73.7153								Food crops	Loam	Gramineae																										21	1	3	12	1	3	50.48	0.44	3	37.8	0.69
63	Saheewala et al.,2023	24.5568	73.7153								Food crops	Loam	Gramineae																										25.33	0.57	3	12	1	3	54.5	0.43	3	37.8	0.69
63	Saheewala et al.,2023	24.5568	73.7153								Food crops	Loam	Gramineae																										22.33	0.57	3	12	1	3	39.76	0.2	3	37.8	0.69
63	Saheewala et al.,2023	24.5568	73.7153								Food crops	Loam	Gramineae																										23.33	0.57	3	12	1	3	50.33	0.57	3	37.8	0.69
63	Saheewala et al.,2023	24.5568	73.7153								Food crops	Loam	Gramineae																										30.33	0.57	3	22	1	3	53.9	0.08	3	37.8	0.69
63	Saheewala et al.,2023	24.5568	73.7153								Food crops	Loam	Gramineae																										15	1	3	12	1	3	42.83	0.14	3	37.8	0.69
63	Saheewala et al.,2023	24.5568	73.7153								Food crops	Loam	Gramineae																										16	1	3	12	1	3	44.5	0.43	3	37.8	0.69
63	Saheewala et al.,2023	24.5568	73.7153								Food crops	Loam	Gramineae																										29.66	0.5	3	22	1	3	54.97	0.02	3	37.8	0.69
64	Zhao et al.,2023	26.2439	105.901					bacillus				Loam															15	1.4	3	14.36	1.4	3	312.584	31	10	144.989	14	10
64	Zhao et al.,2023	26.2439	105.901					bacillus				Loam															18	1.4	3	14.36	1.4	3	297.773	29	10	144.989	14	10
64	Zhao et al.,2023	26.2439	105.901									Loam															19	1.4	3	14.36	1.4	3	226.058	22	10	144.989	14	10
64	Zhao et al.,2023	26.2439	105.901									Loam															19	1.4	3	14.36	1.4	3	304.788	30	10	144.989	14	10
64	Zhao et al.,2023	26.2439	105.901					bacillus				Loam															12	1.4	3	14.36	1.4	3	130.958	13	10	144.989	14	10
64	Zhao et al.,2023	26.2439	105.901					Pseudomonas				Loam															20	1.4	3	14.36	1.4	3	286.859	28	10	144.989	14	10
64	Zhao et al.,2023	26.2439	105.901					bacillus				Loam															23	1.4	3	14.36	1.4	3	231.514	23	10	144.989	14	10
65	Duan et al.,2023	36.6639	117.079						>16.0 dSm-1		Food crops	Loam	Gramineae	6-8																									28.696	2.8	3	27.681	2.7	3	20.064	2	3	13.601	1.3
65	Duan et al.,2023	36.6639	117.079						>16.0 dSm-1		Food crops	Loam	Gramineae	6-8																									29.565	2.9	3	27.681	2.7	3	19.196	1.9	3	13.601	1.3
65	Duan et al.,2023	36.6639	117.079						>16.0 dSm-1		Food crops	Loam	Gramineae	6-8																									28.261	2.8	3	27.681	2.7	3	20.45	2	3	13.601	1.3
65	Duan et al.,2023	36.6639	117.079						>16.0 dSm-1		Food crops	Loam	Gramineae	6-8																			141.479	14	3	100.856	10	3	34.058	3.4	3	31.449	3.1	3	19.389	1.9	3	14.759	1.4
65	Duan et al.,2023	36.6639	117.079						>16.0 dSm-1		Food crops	Loam	Gramineae	6-8																			105.759	10	3	100.856	10	3	32.174	3.2	3	31.449	3.1	3	18.328	1.8	3	14.759	1.4
65	Duan et al.,2023	36.6639	117.079						>16.0 dSm-1		Food crops	Loam	Gramineae	6-8																			144.28	14	3	100.856	10	3	31.441	3.1	3	31.449	3.1	3	21.318	2.1	3	14.759	1.4
65	Duan et al.,2023	36.6639	117.079						>16.0 dSm-1		Food crops	Loam	Gramineae	6-8																									36.232	3.6	3	31.449	3.1	3	22.669	2.2	3	14.469	1.4
65	Duan et al.,2023	36.6639	117.079						>16.0 dSm-1		Food crops	Loam	Gramineae	6-8																									39.275	3.9	3	31.449	3.1	3	21.029	2.1	3	14.469	1.4
65	Duan et al.,2023	36.6639	117.079						>16.0 dSm-1		Food crops	Loam	Gramineae	6-8																									38.406	3.8	3	31.449	3.1	3	24.598	2.4	3	14.469	1.4
66	Taghizadeh et al.,2023	36.5848	56.1724				Field			-25~-10kPa		Clay loam	Leguminosae																										22.44	1.79	3	19.72	1.21	3	43.7	2.6	3	37.9	2
66	Taghizadeh et al.,2023	36.5848	56.1724				Field			-50~-25kPa		Clay loam	Leguminosae																										17.12	0.86	3	14.11	0.87	3	30.9	3.2	3	30.2	0.6
66	Taghizadeh et al.,2023	36.5848	56.1724				Field			-80~-50kPa		Clay loam	Leguminosae																										13.33	1.49	3	7.61	1.38	3	36.6	4.8	3	37	4.7
67	Bódalo et al.,2023							Aspergillus							61.62	6	6	47.39	4.7	6
67	Bódalo et al.,2023							Aspergillus							5.04	0.5	6	2.8	0.2	6
67	Bódalo et al.,2023							Aspergillus							65.4	6.5	6	49.79	4.9	6
67	Bódalo et al.,2023							Aspergillus							5.66	0.5	6	2.76	0.2	6
67	Bódalo et al.,2023							Aspergillus							66.66	6.6	6	50.19	5	6
67	Bódalo et al.,2023							Aspergillus							71.07	7	6	52.56	5	6
68	Medison al.,2023	30.34	112.22					bacillus			Food crops	Loam	Gramineae																										11.905	1.1	3	7.142	0.7	3	223.214	22	3	89.286	8.9
68	Medison al.,2023	30.34	112.22					bacillus			Food crops	Loam	Gramineae																										29.761	2.9	3	11.905	1.1	3
68	Medison al.,2023	30.34	112.22					bacillus			Food crops	Loam	Gramineae																										44.048	4.4	3	22	1.3	3
68	Medison al.,2023	30.34	112.22					bacillus			Food crops	Loam	Gramineae																										78.571	7.8	3	14.285	1.4	3
69	Yousef et al.,2023	26.22	31.5				Field	bacillus			Food crops	Sandy loam	Solanaceae	6-8	9.98	0.1	3	5.53	0.5	3																			74.48	7.4	3	54.78	5.4	3
69	Yousef et al.,2023	26.22	31.5				Field	bacillus			Food crops	Sandy loam	Solanaceae	6-8	10.97	0.1	3	6.37	0.6	3																			75.32	7.5	3	55.32	5.5	3
70	Biswas et al.,2023	12.5435	77.374					bacillus				Loam	Leguminosae																										19.4	1.24	3	14.3	2.74	3	6.4	1.01	3	3.30	0.6
71	Wang et al.,2022	39.525	116.463								Vegetable crops	Clay loam		6-8	3.542	0.3	3	4.554	0.4	3													108.517	10	3	75.789	7.5	3	41.079	4.1	3	40.332	4	3
71	Wang et al.,2022	39.525	116.463					bacillus			Vegetable crops	Clay loam		6-8	5.341	0.5	3	4.554	0.4	3													124.019	12	3	75.789	7.5	3	49.544	4.9	3	40.332	4	3
71	Wang et al.,2022	39.525	116.463								Vegetable crops	Clay loam		6-8	3.851	0.3	3	4.554	0.4	3													134.928	13	3	75.789	7.5	3	46.058	4.6	3	40.332	4	3
72	Toribio et al.,2022	36.8768	2.4613								Vegetable crops	Loam	Solanaceae
72	Toribio et al.,2022	36.8768	2.4613								Vegetable crops	Loam	Solanaceae
73	Muthuraja et al., 2023	11.0021	76.4925				Greenhouse	bacillus			Vegetable crops	Clay loam	Solanaceae	6-8
73	Muthuraja et al., 2023	11.0021	76.4925				Greenhouse	Aspergillus			Vegetable crops	Clay loam	Solanaceae	6-8
73	Muthuraja et al., 2023	11.0021	76.4925				Greenhouse	bacillus			Vegetable crops	Clay loam	Solanaceae	6-8
73	Muthuraja et al., 2023	11.0021	76.4925				Greenhouse	bacillus			Vegetable crops	Clay loam	Solanaceae	6-8
73	Muthuraja et al., 2023	11.0021	76.4925				Greenhouse	Aspergillus			Vegetable crops	Clay loam	Solanaceae	6-8
73	Muthuraja et al., 2023	11.0021	76.4925				Greenhouse	bacillus			Vegetable crops	Clay loam	Solanaceae	6-8
73	Muthuraja et al., 2023	11.0021	76.4925				Greenhouse	bacillus			Vegetable crops	Clay loam	Solanaceae	6-8
73	Muthuraja et al., 2023	11.0021	76.4925				Greenhouse	Aspergillus			Vegetable crops	Clay loam	Solanaceae	6-8
73	Muthuraja et al., 2023	11.0021	76.4925				Greenhouse	bacillus			Vegetable crops	Clay loam	Solanaceae	6-8
73	Muthuraja et al., 2023	11.0021	76.4925				Greenhouse	bacillus			Vegetable crops	Clay loam	Solanaceae	6-8
73	Muthuraja et al., 2023	11.0021	76.4925				Greenhouse	Aspergillus			Vegetable crops	Clay loam	Solanaceae	6-8
73	Muthuraja et al., 2023	11.0021	76.4925				Greenhouse	bacillus			Vegetable crops	Clay loam	Solanaceae	6-8
73	Muthuraja et al., 2023	11.0021	76.4925				Greenhouse	bacillus			Vegetable crops	Clay loam	Solanaceae	6-8
73	Muthuraja et al., 2023	11.0021	76.4925				Greenhouse	Aspergillus			Vegetable crops	Clay loam	Solanaceae	6-8
73	Muthuraja et al., 2023	11.0021	76.4925				Greenhouse	bacillus			Vegetable crops	Clay loam	Solanaceae	6-8
73	Muthuraja et al., 2023	11.0021	76.4925				Greenhouse	bacillus			Vegetable crops	Clay loam	Solanaceae	6-8
73	Muthuraja et al., 2023	11.0021	76.4925				Greenhouse	Aspergillus			Vegetable crops	Clay loam	Solanaceae	6-8
73	Muthuraja et al., 2023	11.0021	76.4925				Greenhouse	bacillus			Vegetable crops	Clay loam	Solanaceae	6-8
73	Muthuraja et al., 2023	11.0021	76.4925				Greenhouse	bacillus			Vegetable crops	Clay loam	Solanaceae	6-8
73	Muthuraja et al., 2023	11.0021	76.4925				Greenhouse	Aspergillus			Vegetable crops	Clay loam	Solanaceae	6-8
73	Muthuraja et al., 2023	11.0021	76.4925				Greenhouse	bacillus			Vegetable crops	Clay loam	Solanaceae	6-8
73	Muthuraja et al., 2023	11.0021	76.4925				Greenhouse	bacillus			Vegetable crops	Clay loam	Solanaceae	6-8
73	Muthuraja et al., 2023	11.0021	76.4925				Greenhouse	Aspergillus			Vegetable crops	Clay loam	Solanaceae	6-8
73	Muthuraja et al., 2023	11.0021	76.4925				Greenhouse	bacillus			Vegetable crops	Clay loam	Solanaceae	6-8
74	Wang et al.,2022	27.0311	31.2006				Field	bacillus		-80~-50kPa	Fruit tree	Sandy loam	Anacardiaceae	6-8	17.163	1	5	13.224	1	5	7.8	0.7	5	7.92	0.7	5							238.868	23	5	199.811	19	5	850	33	5	720	21	5
74	Wang et al.,2022	27.0311	31.2006				Field	bacillus		-80~-50kPa	Fruit tree	Sandy loam	Anacardiaceae	6-8	16.268	1	5	12.623	1	5	7.77	0.7	5	7.901	0.7	5							233.208	23	5	185.377	18	5	860	25	5	760	20	5
74	Wang et al.,2022	27.0311	31.2006				Field	bacillus		-80~-50kPa	Fruit tree	Sandy loam	Anacardiaceae	6-8	14.342	1	5	11.745	1	5	7.74	0.7	5	7.949	0.7	5							227.547	22	5	178.302	17	5	830	40	5	780	64	5
74	Wang et al.,2022	27.0311	31.2006				Field	bacillus		-80~-50kPa	Fruit tree	Sandy loam	Anacardiaceae	6-8	14.308	1	5	10.662	1	5	7.7	0.7	5	7.85	0.7	5							199.811	19	5	182.547	18	5	770	42	5	720	53	5
74	Wang et al.,2022	27.0311	31.2006				Field	bacillus		-80~-50kPa	Fruit tree	Sandy loam	Anacardiaceae	6-8	12.021	1	5	10.937	1	5	7.703	0.7	5	7.8	0.7	5							188.208	18	5	178.302	17	5	650	33	5	620	36	5
74	Wang et al.,2022	27.0311	31.2006				Field	bacillus		-80~-50kPa	Fruit tree	Sandy loam	Anacardiaceae	6-8	9.768	1	5	9.166	1	5	7.783	0.7	5	8.011	0.7	5							147.736	14	5	118.868	11	5	540	42	5	500	42	5
74	Wang et al.,2022	27.0311	31.2006				Field	bacillus		-80~-50kPa	Fruit tree	Sandy loam	Anacardiaceae	6-8	17.159	1	5	13.086	1	5
74	Wang et al.,2022	27.0311	31.2006				Field	bacillus		-80~-50kPa	Fruit tree	Sandy loam	Anacardiaceae	6-8	16.259	1	5	12.549	1	5
74	Wang et al.,2022	27.0311	31.2006				Field	bacillus		-80~-50kPa	Fruit tree	Sandy loam	Anacardiaceae	6-8	15.722	1	5	11.791	1	5
74	Wang et al.,2022	27.0311	31.2006				Field	bacillus		-80~-50kPa	Fruit tree	Sandy loam	Anacardiaceae	6-8	14.254	1	5	10.608	1	5
74	Wang et al.,2022	27.0311	31.2006				Field	bacillus		-80~-50kPa	Fruit tree	Sandy loam	Anacardiaceae	6-8	11.965	1	5	10.892	1	5
74	Wang et al.,2022	27.0311	31.2006				Field	bacillus		-80~-50kPa	Fruit tree	Sandy loam	Anacardiaceae	6-8	9.661	1	5	9.187	1	5
74	Wang et al.,2022	27.0311	31.2006				Field	bacillus		-80~-50kPa	Fruit tree	Sandy loam	Anacardiaceae	6-8	15.808	1	5	12.544	1	5
74	Wang et al.,2022	27.0311	31.2006				Field	bacillus		-80~-50kPa	Fruit tree	Sandy loam	Anacardiaceae	6-8	15.079	1	5	11.947	1	5
74	Wang et al.,2022	27.0311	31.2006				Field	bacillus		-80~-50kPa	Fruit tree	Sandy loam	Anacardiaceae	6-8	15.46	1	5	12.809	1	5
74	Wang et al.,2022	27.0311	31.2006				Field	bacillus		-80~-50kPa	Fruit tree	Sandy loam	Anacardiaceae	6-8	13.67	1	5	10.754	1	5
74	Wang et al.,2022	27.0311	31.2006				Field	bacillus		-80~-50kPa	Fruit tree	Sandy loam	Anacardiaceae	6-8	13.355	1	5	10.389	1	5
74	Wang et al.,2022	27.0311	31.2006				Field	bacillus		-80~-50kPa	Fruit tree	Sandy loam	Anacardiaceae	6-8	8.169	1	5	7.738	1	5
75	Karimi et al.,2022	38.2481	47.1167				Greenhouse	bacillus		-25~-10kPa	Food crops	Sandy loam	Gramineae		10.1	0.3	3	10.1	0.3	3
75	Karimi et al.,2022	38.2481	47.1167				Greenhouse	bacillus		-25~-10kPa	Food crops	Sandy loam	Gramineae		10.1	0.3	3	10.1	0.3	3
75	Karimi et al.,2022	38.2481	47.1167				Greenhouse	bacillus		-25~-10kPa	Food crops	Sandy loam	Gramineae		9.7	0.3	3	10.1	0.3	3
75	Karimi et al.,2022	38.2481	47.1167				Greenhouse	bacillus		-50~-25kPa	Food crops	Sandy loam	Gramineae		6.7	0.3	3	4.7	0.3	3
75	Karimi et al.,2022	38.2481	47.1167				Greenhouse	bacillus		-50~-25kPa	Food crops	Sandy loam	Gramineae		7.8	0.3	3	4.7	0.3	3
75	Karimi et al.,2022	38.2481	47.1167				Greenhouse	bacillus		-50~-25kPa	Food crops	Sandy loam	Gramineae		6.7	0.3	3	4.7	0.3	3
75	Karimi et al.,2022	38.2481	47.1167				Greenhouse	bacillus		-80~-50kPa	Food crops	Sandy loam	Gramineae		4.7	0.3	3	3.3	0.3	3
75	Karimi et al.,2022	38.2481	47.1167				Greenhouse	bacillus		-80~-50kPa	Food crops	Sandy loam	Gramineae		3.7	0.3	3	3.3	0.3	3
75	Karimi et al.,2022	38.2481	47.1167				Greenhouse	bacillus		-80~-50kPa	Food crops	Sandy loam	Gramineae		3.5	0.3	3	3.3	0.3	3
75	Karimi et al.,2022	38.2481	47.1167				Greenhouse	bacillus		-25~-10kPa	Food crops	Sandy loam	Gramineae
75	Karimi et al.,2022	38.2481	47.1167				Greenhouse	bacillus		-25~-10kPa	Food crops	Sandy loam	Gramineae
75	Karimi et al.,2022	38.2481	47.1167				Greenhouse	bacillus		-25~-10kPa	Food crops	Sandy loam	Gramineae
75	Karimi et al.,2022	38.2481	47.1167				Greenhouse	bacillus		-50~-25kPa	Food crops	Sandy loam	Gramineae
75	Karimi et al.,2022	38.2481	47.1167				Greenhouse	bacillus		-50~-25kPa	Food crops	Sandy loam	Gramineae
75	Karimi et al.,2022	38.2481	47.1167				Greenhouse	bacillus		-50~-25kPa	Food crops	Sandy loam	Gramineae
75	Karimi et al.,2022	38.2481	47.1167				Greenhouse	bacillus		-80~-50kPa	Food crops	Sandy loam	Gramineae
75	Karimi et al.,2022	38.2481	47.1167				Greenhouse	bacillus		-80~-50kPa	Food crops	Sandy loam	Gramineae
75	Karimi et al.,2022	38.2481	47.1167				Greenhouse	bacillus		-80~-50kPa	Food crops	Sandy loam	Gramineae
76	Aswani et al.,2022	9.98164	76.2999					Pseudomonas			Vegetable crops	Loam	Solanaceae																																4.425	0.816	3	2.095	0.094
76	Aswani et al.,2022	9.98164	76.2999					Pseudomonas			Vegetable crops	Loam	Solanaceae																																3.235	0.915	3	2.095	0.094
76	Aswani et al.,2022	9.98164	76.2999					Pseudomonas			Vegetable crops	Loam	Solanaceae																																5.065	0.114	3	2.095	0.094
77	Kolytaite et al.,2022	45.31	126.25					Aspergillus							9900	100	3	8900	100	3
77	Kolytaite et al.,2022	45.31	126.25					Aspergillus							10800	100	3	8900	100	3
78	Aallam et al.,2021	34.9214	-2.3243									Loam									6.8	0.01	3	7.3	0.01	3
78	Aallam et al.,2021	34.9214	-2.3243									Loam									6.3	0.01	3	7.3	0.01	3
78	Aallam et al.,2021	34.9214	-2.3243									Loam									6.3	0.01	3	7.3	0.01	3
78	Aallam et al.,2021	34.9214	-2.3243									Loam									6.3	0.01	3	7.3	0.01	3
78	Aallam et al.,2021	34.9214	-2.3243									Loam									6.3	0.01	3	7.3	0.01	3
79	Zhou et al.,2021	30.4325	111.182					bacillus				Loam
80	Boubekri et al.,2021	31.38'00.00	8				Greenhouse				Food crops	Loam	Gramineae																																2.98	0.94	3	1.9	0.96
80	Boubekri et al.,2021	31.38'00.00	8				Greenhouse				Food crops	Loam	Gramineae																																3.1	0.54	3	1.9	0.96
80	Boubekri et al.,2021	31.38'00.00	8				Greenhouse				Food crops	Loam	Gramineae																																3.4	0.89	3	1.9	0.96
80	Boubekri et al.,2021	31.38'00.00	8				Greenhouse				Food crops	Loam	Gramineae																																2.1	0.41	3	1.9	0.96
80	Boubekri et al.,2021	31.38'00.00	8				Greenhouse				Food crops	Loam	Gramineae																																3.7	0.83	3	1.9	0.96
80	Boubekri et al.,2021	31.38'00.00	8				Greenhouse				Food crops	Loam	Gramineae																																6.5	0.7	3	1.9	0.96
80	Boubekri et al.,2021	31.38'00.00	8				Greenhouse				Food crops	Loam	Gramineae																																2.6	0.22	3	1.9	0.96
80	Boubekri et al.,2021	31.38'00.00	8				Greenhouse				Food crops	Loam	Gramineae																																4.1	1.19	3	1.9	0.96
80	Boubekri et al.,2021	31.38'00.00	8				Greenhouse				Food crops	Loam	Gramineae																																4.7	1.35	3	1.9	0.96
81	Ijaz et al.,2021	31.39	74.24					bacillus			Food crops	Sandy loam	Gramineae	＞8																															35.12	3.5	3	18.82	1.8
81	Ijaz et al.,2021	31.39	74.24					bacillus			Food crops	Sandy loam	Gramineae	＞8																															21.24	2.1	3	18.82	1.8
81	Ijaz et al.,2021	31.39	74.24					bacillus			Food crops	Sandy loam	Gramineae	＞8																															17.45	1.7	3	18.82	1.8
81	Ijaz et al.,2021	31.39	74.24					bacillus			Food crops	Sandy loam	Gramineae	＞8																															41.21	4.1	3	18.82	1.8
81	Ijaz et al.,2021	31.39	74.24					bacillus			Food crops	Sandy loam	Gramineae	＞8																															38.17	3.8	3	18.82	1.8
81	Ijaz et al.,2021	31.39	74.24					bacillus			Food crops	Sandy loam	Gramineae	＞8																															37.64	3.7	3	18.82	1.8
81	Ijaz et al.,2021	31.39	74.24					bacillus			Food crops	Sandy loam	Gramineae	＞8																									170	2.16	3	144	2.64	3	86	1.17	3	68.5	0.57
81	Ijaz et al.,2021	31.39	74.24					bacillus			Food crops	Sandy loam	Gramineae	＞8																									167.5	1.98	3	144	2.64	3	80.5	0.77	3	68.5	0.57
82	Siddiqui et al.,2021	28	77					Aspergillus							6.99	0.6	3	4.67	0.4	3
82	Siddiqui et al.,2021	28	77					Aspergillus							7.06	0.7	3	4.67	0.4	3
83	He et al.,2021	24.32	102.1					bacillus				Loam																											40	4	3	33.1	3.3	3
84	dos Santos et al.,2021	-22.8172	-47.0694									Loam	Gramineae		7.28	0.7	3	9	0.9	3																			110.37	11	3	105.69	10.5	3
84	dos Santos et al.,2021	-22.8172	-47.0694					Enterobacter				Loam	Gramineae		9.28	0.9	3	9	0.9	3																			118.07	11.8	3	105.69	10.5	3
84	dos Santos et al.,2021	-22.8172	-47.0694					Enterobacter				Loam	Gramineae		12.11	1.2	3	9	0.9	3																			111.47	11	3	105.69	10.5	3
84	dos Santos et al.,2021	-22.8172	-47.0694					bacillus				Loam	Gramineae		11.61	1.1	3	9	0.9	3																			106.51	10.6	3	105.69	10.5	3
84	dos Santos et al.,2021	-22.8172	-47.0694					bacillus				Loam	Gramineae		10.28	1	3	9	0.9	3																			123.58	12.3	3	105.69	10.5	3
84	dos Santos et al.,2021	-22.8172	-47.0694					Aspergillus				Loam	Gramineae		11.78	1.1	3	9	0.9	3																			103.76	10.3	3	105.69	10.5	3
84	dos Santos et al.,2021	-22.8172	-47.0694									Loam	Gramineae		11.11	1.1	3	9	0.9	3																			115.32	11.5	3	105.69	10.5	3
85	Sherpa et al.,2021	27.0606	88.2538					bacillus			Food crops	Loam	Gramineae	6-8																															6.6	0.66	3	3.5	0.28
85	Sherpa et al.,2021	27.0606	88.2538					bacillus			Food crops	Loam	Gramineae	6-8																															9	0	3	3.5	0.28
85	Sherpa et al.,2021	27.0606	88.2538					bacillus			Food crops	Loam	Gramineae	6-8																															9.5	0	3	3.5	0.28
86	Fatima et al.,2021	20.38	80.21				Field	Pseudomonas	8.0–16.0 dSm-1			Loam		＞8	36.62	0.11	3	20.79	0.18	3																									14.87	0.25	3	14.12	0.34
86	Fatima et al.,2021	20.38	80.21				Field	Pseudomonas	8.0–16.0 dSm-1			Loam		＞8	49.11	0.26	3	20.79	0.18	3																									12.6	0.25	3	10.01	0.22
87	Fatima et al.,2021	23.6835	57.9958					Rhizobium			Vegetable crops	Loam	Brassicaceae																																7.6	0.7	3	6.2	0.6
87	Fatima et al.,2021	23.6835	57.9958					Rhizobium	4.0–8.0 dSm-1		Vegetable crops	Loam	Brassicaceae																																5.76	0.5	3	2.47	0.2
88	Bolivar-Anillo et al.,2021	30.5951	114.27				Greenhouse	bacillus			Food crops	Loam	Gramineae																																60.5	0.8	3	47.9	1.25
89	Mehmood et al.,2021	35.9911	71.5577					bacillus	8.0–16.0 dSm-1		Food crops	Loam	Gramineae																																20.7	0.71	3	17.7	0.55
89	Mehmood et al.,2021	35.9911	71.5577					bacillus	8.0–16.0 dSm-1		Food crops	Loam	Gramineae																																5.96	0.57	3	3	0.46
89	Mehmood et al.,2021	35.9911	71.5577					bacillus	8.0–16.0 dSm-1		Food crops	Loam	Gramineae																																2.73	0.16	3	0.5	0.08
90	Mir et al.,2024						Greenhouse	Rhizobium			Food crops	Sandy loam	Leguminosae																										39.9	3.9	3	31.3	3.1	3
90	Mir et al.,2024						Greenhouse	Rhizobium			Food crops	Sandy loam	Leguminosae																										39.2	3.9	3	31.3	3.1	3
90	Mir et al.,2024						Greenhouse	Rhizobium			Food crops	Sandy loam	Leguminosae																										42.7	4.2	3	35.2	3.5	3
90	Mir et al.,2024						Greenhouse	Rhizobium			Food crops	Sandy loam	Leguminosae																										41.1	4.1	3	35.2	3.5	3
91	Ashfaq et al.,2020	5.35699	100.302								Food crops	Sandy loam	Gramineae	6-8																									101.66	1.2	3	89	2.08	3
91	Ashfaq et al.,2020	5.35699	100.302								Food crops	Sandy loam	Gramineae	6-8																									99	1.73	3	89	2.08	3
91	Ashfaq et al.,2020	5.35699	100.302					Rhizobium			Food crops	Sandy loam	Gramineae	6-8																									99.33	2.02	3	89	2.08	3
91	Ashfaq et al.,2020	5.35699	100.302								Food crops	Sandy loam	Gramineae	6-8																									95.33	0.66	3	89	2.08	3
91	Ashfaq et al.,2020	5.35699	100.302								Food crops	Sandy loam	Gramineae	6-8																									100	0.57	3	89	2.08	3
91	Ashfaq et al.,2020	5.35699	100.302						4.0–8.0 dSm-1		Food crops	Sandy loam	Gramineae	6-8																									91.66	1.2	3	85.33	1.48	3
91	Ashfaq et al.,2020	5.35699	100.302						4.0–8.0 dSm-1		Food crops	Sandy loam	Gramineae	6-8																									88.66	2.33	3	85.33	1.48	3
91	Ashfaq et al.,2020	5.35699	100.302					Rhizobium	4.0–8.0 dSm-1		Food crops	Sandy loam	Gramineae	6-8																									87	2.08	3	85.33	1.48	3
91	Ashfaq et al.,2020	5.35699	100.302						4.0–8.0 dSm-1		Food crops	Sandy loam	Gramineae	6-8																									91	1.2	3	85.33	1.48	3
91	Ashfaq et al.,2020	5.35699	100.302						4.0–8.0 dSm-1		Food crops	Sandy loam	Gramineae	6-8																									91.39	1.76	3	85.33	1.48	3
91	Ashfaq et al.,2020	5.35699	100.302						8.0–16.0 dSm-1		Food crops	Sandy loam	Gramineae	6-8																									88	1	3	65.66	2.72	3
91	Ashfaq et al.,2020	5.35699	100.302						8.0–16.0 dSm-1		Food crops	Sandy loam	Gramineae	6-8																									87.33	3.17	3	65.66	2.72	3
91	Ashfaq et al.,2020	5.35699	100.302					Rhizobium	8.0–16.0 dSm-1		Food crops	Sandy loam	Gramineae	6-8																									83.33	1.63	3	65.66	2.72	3
91	Ashfaq et al.,2020	5.35699	100.302						8.0–16.0 dSm-1		Food crops	Sandy loam	Gramineae	6-8																									87	1.05	3	65.66	2.72	3
91	Ashfaq et al.,2020	5.35699	100.302						8.0–16.0 dSm-1		Food crops	Sandy loam	Gramineae	6-8																									80	2	3	65.66	2.72	3
91	Ashfaq et al.,2020	5.35699	100.302						8.0–16.0 dSm-1		Food crops	Sandy loam	Gramineae	6-8																									79.66	1.45	3	59.33	2.18	3
91	Ashfaq et al.,2020	5.35699	100.302						8.0–16.0 dSm-1		Food crops	Sandy loam	Gramineae	6-8																									74.66	0.66	3	59.33	2.18	3
91	Ashfaq et al.,2020	5.35699	100.302					Rhizobium	8.0–16.0 dSm-1		Food crops	Sandy loam	Gramineae	6-8																									75	1.73	3	59.33	2.18	3
91	Ashfaq et al.,2020	5.35699	100.302						8.0–16.0 dSm-1		Food crops	Sandy loam	Gramineae	6-8																									73	1.2	3	59.33	2.18	3
91	Ashfaq et al.,2020	5.35699	100.302						8.0–16.0 dSm-1		Food crops	Sandy loam	Gramineae	6-8																									76.33	0.6	3	59.33	2.18	3
92	You et al.,2020	41	-74				Greenhouse	bacillus		-50~-25kPa	Food crops	Loam	Gramineae																																79.05	7.9	3	80.95	8
92	You et al.,2020	41	-74				Greenhouse			-50~-25kPa	Food crops	Loam	Gramineae																																126.67	12	3	88.57	8.8
93	Chen et al.,2020	41.06	119.13								Fruit tree	Loam																					249.55	11.25	3	242.18	12.56	3	5.91	0.5	3	4.12	0.4	3	13.5	1.3	3	11.4	1.1
94	Roslan et al.,2020	3.00037	101.708					Enterobacter			Vegetable crops	Loam															0.64	0.02	3	0.51	0.02	3	9.2	2	3	5.2	2.23	3							22.1	2.2	3	18.8	3.3
94	Roslan et al.,2020	3.00037	101.708					Enterobacter			Vegetable crops	Loam															0.53	0.02	3	0.51	0.02	3	6.93	0.23	3	5.2	2.23	3							21.4	1.9	3	18.8	3.3
94	Roslan et al.,2020	3.00037	101.708					Enterobacter			Vegetable crops	Loam															0.75	0.02	3	0.51	0.02	3	12	1.83	3	5.2	2.23	3							24.1	1.5	3	18.8	3.3
95	Cui et al.,2019	25.1278	102.745				Greenhouse	bacillus			Food crops	Loam	Gramineae
95	Cui et al.,2019	25.1278	102.745				Field	bacillus			Food crops	Loam	Gramineae
96	Gontia-Mishra et al.,2017	23.17	72.98					Pseudomonas			Food crops	Loam	Gramineae																																8.1	0.5	3	4.89	0.6
96	Gontia-Mishra et al.,2017	23.17	72.98					Pseudomonas			Food crops	Loam	Gramineae																																8.7	0.55	3	4.89	0.6
96	Gontia-Mishra et al.,2017	23.17	72.98					Pseudomonas			Food crops	Loam	Gramineae																																7.83	0.35	3	4.89	0.6
97	Bakhshandeh et al.,2018	36.46	52.56					Enterobacter			Food crops	Clay loam	Gramineae	6-8																									43.82	2.81	3	39.55	1.37	3	17.67	1.76	3	15.62	3.2
97	Bakhshandeh et al.,2018	36.46	52.56								Food crops	Clay loam	Gramineae	6-8																									42.6	2.57	3	39.55	1.37	3	16.87	2.02	3	15.62	3.2
97	Bakhshandeh et al.,2018	36.46	52.56								Food crops	Clay loam	Gramineae	6-8																									41.17	3.6	3	39.55	1.37	3	17	1.77	3	15.62	3.2
97	Bakhshandeh et al.,2018	36.46	52.56				Field				Food crops	Clay loam	Gramineae	6-8																									31.7	2.03	3	27.8	1.088	3
97	Bakhshandeh et al.,2018	36.46	52.56				Field	Enterobacter			Food crops	Clay loam	Gramineae	6-8																									32	2.275	3	27.8	1.088	3
97	Bakhshandeh et al.,2018	36.46	52.56				Field				Food crops	Clay loam	Gramineae	6-8																									30.8	1.213	3	27.8	1.088	3
98	Patel et al.,2015	21.2941	70.302				Greenhouse	Aspergillus				Loam	Leguminosae																																23.23	4.699	3	16.26	2.272
98	Patel et al.,2015	21.2941	70.302				Greenhouse	Aspergillus				Loam	Leguminosae																																16.96	0.634	3	9.66	1.833
99	Chromkaew et al.,2023	32.78	92.37				Greenhouse	bacillus				Loam		6-8
99	Chromkaew et al.,2023	32.78	92.37				Greenhouse	bacillus				Loam		6-8
99	Chromkaew et al.,2023	32.78	92.37				Greenhouse	bacillus				Loam		6-8
100	Jabeen et al.,2022							bacillus			Food crops	Loam	Gramineae	6-8																															12.3	1.02	3	10.5	0.44
100	Jabeen et al.,2022							bacillus			Food crops	Loam	Gramineae	6-8																															13.3	1.53	3	7.5	0.88
101	Rallos et al.,2021	37.7608	140.475					bacillus	4.0–8.0 dSm-1		Vegetable crops	Clay loam	Brassicaceae	＜6	0.83	0.001	3	0.66	0.001	3
101	Rallos et al.,2021	37.7608	140.475					Pseudomonas	4.0–8.0 dSm-1		Vegetable crops	Clay loam	Brassicaceae	＜6	1.22	0.001	3	0.66	0.001	3
101	Rallos et al.,2021	37.7608	140.475					Pseudomonas	4.0–8.0 dSm-1		Vegetable crops	Clay loam	Brassicaceae	＜6	0.83	0.001	3	0.66	0.001	3
101	Rallos et al.,2021	37.7608	140.475						4.0–8.0 dSm-1		Vegetable crops	Clay loam	Brassicaceae	＜6	0.78	0.001	3	0.66	0.001	3
101	Rallos et al.,2021	37.7608	140.475						4.0–8.0 dSm-1		Vegetable crops	Clay loam	Brassicaceae	＜6	0.78	0.001	3	0.66	0.001	3
101	Rallos et al.,2021	37.7608	140.475					bacillus	4.0–8.0 dSm-1		Vegetable crops	Clay loam	Brassicaceae	＜6	1.25	0.001	3	0.57	0.001	3
101	Rallos et al.,2021	37.7608	140.475					Pseudomonas	4.0–8.0 dSm-1		Vegetable crops	Clay loam	Brassicaceae	＜6	0.98	0.001	3	0.57	0.001	3
101	Rallos et al.,2021	37.7608	140.475					Pseudomonas	4.0–8.0 dSm-1		Vegetable crops	Clay loam	Brassicaceae	＜6	0.61	0.001	3	0.57	0.001	3
101	Rallos et al.,2021	37.7608	140.475						4.0–8.0 dSm-1		Vegetable crops	Clay loam	Brassicaceae	＜6	1.21	0.001	3	0.57	0.001	3
101	Rallos et al.,2021	37.7608	140.475						4.0–8.0 dSm-1		Vegetable crops	Clay loam	Brassicaceae	＜6	1.21	0.001	3	0.57	0.001	3
101	Rallos et al.,2021	37.7608	140.475					bacillus	4.0–8.0 dSm-1		Vegetable crops	Clay loam	Brassicaceae	＜6	0.8	0.001	3	0.91	0.001	3
101	Rallos et al.,2021	37.7608	140.475					Pseudomonas	4.0–8.0 dSm-1		Vegetable crops	Clay loam	Brassicaceae	＜6	0.91	0.001	3	0.91	0.001	3
101	Rallos et al.,2021	37.7608	140.475					Pseudomonas	4.0–8.0 dSm-1		Vegetable crops	Clay loam	Brassicaceae	＜6	1.01	0.001	3	0.91	0.001	3
101	Rallos et al.,2021	37.7608	140.475						4.0–8.0 dSm-1		Vegetable crops	Clay loam	Brassicaceae	＜6	1.07	0.001	3	0.91	0.001	3
101	Rallos et al.,2021	37.7608	140.475						4.0–8.0 dSm-1		Vegetable crops	Clay loam	Brassicaceae	＜6	1.13	0.001	3	0.91	0.001	3
102	Dubey et al.,2017	23.45	77.36			1208	Field	bacillus			Food crops	Clay loam	Gramineae	6-8																															1.625	0.1	3	0.064	0.001
102	Dubey et al.,2017	23.45	77.36			1208	Field	bacillus			Food crops	Clay loam	Gramineae	6-8																															1.773	0.1	3	0.064	0.001
102	Dubey et al.,2017	23.45	77.36			1208	Field	bacillus			Food crops	Clay loam	Gramineae	6-8																															0.128	0.01	3	0.064	0.001
[truncated: 115 more columns]
