# Supplementary material for: Multi-environment meta-analysis reveals the mechanism of action of potassium-solubilizing microorganisms on crop yields
Source: Front Plant Sci. 2025 Nov 3;16:1659478. doi: 10.3389/fpls.2025.1659478 (PMC12620454; doi:10.3389/fpls.2025.1659478)
Supplement: Supplementary file 2 [file DataSheet1.zip]

Archive with 26 entries (25 files):
- Funnel chart/
- Funnel chart/CAT.png
- Funnel chart/Cellulase.png
- Funnel chart/Chitinase.png
- Funnel chart/Dry plant weight.png
- Funnel chart/Dry root weight.png
- Funnel chart/Fresh plant weight.png
- Funnel chart/Fresh root weight.png
- Funnel chart/Invertase.png
- Funnel chart/Leaf area.png
- Funnel chart/POD.png
- Funnel chart/Phosphatase.png
- Funnel chart/Plant height.png
- Funnel chart/Protease.png
- Funnel chart/Root K concentrations.png
- Funnel chart/Root length.png
- Funnel chart/SOD.png
- Funnel chart/Shoot K concentrations.png
- Funnel chart/Soil available potassium.png
- Funnel chart/Soil pH.png
- Funnel chart/Soil total potassium.png
- Funnel chart/Stem thickness.png
- Funnel chart/Sucrase.png
- Funnel chart/Total chlorophyll.png
- Funnel chart/Urease.png
- Funnel chart/Yield.png
